# Supplementary material for: Reconstitution of TGFBR2-Mediated Signaling Causes Upregulation of GDF-15 in HCT116 Colorectal Cancer Cells
Source: PLoS One. 2015 Jun 26;10(6):e0131506. doi: 10.1371/journal.pone.0131506 (PMC4484253; doi:10.1371/journal.pone.0131506)
Supplement: S1 Table — The click-it approach was applied prior to mass spectrometry to allow the identification of newly synthesized proteins. The data were obtained for both cell clones, HCT116-TGFBR2 #5 and #22, in triplicate in presence and absence of TGFBR2 expression. Asterisks indicate proteins that were identified in presence of cycloheximide (CHX), an inhibitor of protein biosynthesis and hence are not newly synthesized. (XLSX) [file pone.0131506.s002.xlsx]

## Sheet: Supplementary Table S1
Supplementary Table S1
#5 +AHA -Dox (TGFBR2-deficient) (1)
Hit_num	Accession	Description	Mass [Da]	Score	Peptides	Coverage [%]
1	K22E*	Keratin, type II cytoskeletal 2 epidermal	65678	1878	29	53.8
2	K2C1*	Keratin, type II cytoskeletal 1	66170	1827	27	44.4
3	K1C10*	Keratin, type I cytoskeletal 10	59020	1809	27	53.6
4	HSP7C*	Heat shock cognate 71 kDa protein	71082	1482	27	49.4
5	K1C9*	Keratin, type I cytoskeletal 9	62255	1463	21	49.6
6	HS90B*	Heat shock protein HSP 90-beta	83554	1375	23	41.9
7	ACTB*	Actin, cytoplasmic 1	42052	1321	22	70.7
8	K2C8*	Keratin, type II cytoskeletal 8	53671	1301	19	50.1
9	CH60*	60 kDa heat shock protein, mitochondrial	61187	1269	25	53.4
10	GRP78*	78 kDa glucose-regulated protein	72402	1224	20	43.4
11	AKA12*	A-kinase anchor protein 12	191937	1206	19	26.5
12	HS90A*	Heat shock protein HSP 90-alpha	85006	1204	19	38.9
13	KPYM*	Pyruvate kinase PKM	58470	1141	20	56.3
14	ENOA*	Alpha-enolase	47481	1135	20	65
15	EF2*	Elongation factor 2	96246	937	17	30.9
16	AHNK	Neuroblast differentiation-associated protein AHNAK	629213	878	15	6.2
17	TBA1B	Tubulin alpha-1B chain	50804	874	12	51
18	K2C5*	Keratin, type II cytoskeletal 5	62568	858	14	26.4
19	K1C14*	Keratin, type I cytoskeletal 14	51872	846	16	41.5
20	TBA1A*	Tubulin alpha-1A chain	50788	842	12	51
21	ANXA2*	Annexin A2	38808	834	12	56
22	K1C16*	Keratin, type I cytoskeletal 16	51578	785	14	43.1
23	ACTC	Actin, alpha cardiac muscle 1	42334	784	14	30.5
24	NUCL*	Nucleolin	76625	783	15	30.7
25	GRP75*	Stress-70 protein, mitochondrial	73920	781	14	26.8
26	PDIA3*	Protein disulfide-isomerase A3	57146	774	13	40
27	K2C6A*	Keratin, type II cytoskeletal 6A	60293	767	14	24.5
28	TBB5*	Tubulin beta chain	50095	760	13	38.7
29	EF1A1*	Elongation factor 1-alpha 1	50451	721	13	47.4
30	TBB4B*	Tubulin beta-4B chain	50255	708	13	38.7
31	HNRPM	Heterogeneous nuclear ribonucleoprotein M	77749	708	13	23.8
32	HNRPK*	Heterogeneous nuclear ribonucleoprotein K	51230	706	13	39.7
33	STIP1*	Stress-induced-phosphoprotein 1	63227	697	13	34.1
34	1433Z*	14-3-3 protein zeta/delta	27899	691	11	60.8
35	RRBP1	Ribosome-binding protein 1	152780	651	13	16.7
36	ANXA1*	Annexin A1	38918	640	12	50.6
37	PGK1	Phosphoglycerate kinase 1	44985	636	10	51.3
38	PPIA*	Peptidyl-prolyl cis-trans isomerase A	18229	633	12	70.9
39	KCRB*	Creatine kinase B-type	42902	628	11	38.8
40	KI67	Antigen KI-67	360698	626	10	7.1
41	1433E*	14-3-3 protein epsilon	29326	607	11	45.5
42	TCPG*	T-complex protein 1 subunit gamma	61066	577	10	32.7
43	HSP71	Heat shock 70 kDa protein 1A/1B	70294	575	9	25.4
44	1433T	14-3-3 protein theta	28032	569	10	45.7
45	LDHB*	L-lactate dehydrogenase B chain	36900	564	9	33.2
46	EZRI	Ezrin	69484	563	8	21.7
47	ALDOA	Fructose-bisphosphate aldolase A	39851	550	9	38.7
48	PDIA1	Protein disulfide-isomerase	57480	543	6	40.6
49	GSLG1	Golgi apparatus protein 1	138341	540	8	13.1
50	TPM2	Tropomyosin beta chain	32945	532	9	38.7
51	TPIS*	Triosephosphate isomerase	31057	528	9	53.8
52	TBB4A	Tubulin beta-4A chain	50010	525	10	31.3
53	IF5A1*	Eukaryotic translation initiation factor 5A-1	17049	517	10	71.4
54	TPM3	Tropomyosin alpha-3 chain	32987	516	9	34
55	FUBP1	Far upstream element-binding protein 1	67690	500	6	24.1
56	G3P*	Glyceraldehyde-3-phosphate dehydrogenase	36201	497	8	34
57	ROA2*	Heterogeneous nuclear ribonucleoproteins A2/B1	37464	496	7	31.7
58	TPM4	Tropomyosin alpha-4 chain	28619	494	8	41.5
59	TCPQ*	T-complex protein 1 subunit theta	60153	493	10	22.4
60	LMNA	Prelamin-A/C	74380	492	7	18.5
61	1433B	14-3-3 protein beta/alpha	28179	485	8	53.7
62	PCNA	Proliferating cell nuclear antigen	29092	483	8	44.1
63	ENPL	Endoplasmin	92696	468	7	17.2
64	MYH9*	Myosin-9	227646	456	5	11.3
65	ROA1*	Heterogeneous nuclear ribonucleoprotein A1	38837	456	7	33.9
66	NPM*	Nucleophosmin	32726	445	8	31
67	DDX5*	Probable ATP-dependent RNA helicase DDX5	69618	428	5	19.4
68	1C12	HLA class I histocompatibility antigen, Cw-12 alpha chain	41316	428	8	32.2
69	1433G	14-3-3 protein gamma	28456	421	8	44.5
70	PRDX1*	Peroxiredoxin-1	22324	410	8	55.8
71	PGAM1	Phosphoglycerate mutase 1	28900	406	8	50.8
72	CD44*	CD44 antigen	82001	401	6	10
73	K1C18	Keratin, type I cytoskeletal 18	48029	400	7	20.7
74	PROF1*	Profilin-1	15216	393	7	70
75	SAP	Proactivator polypeptide	59899	392	9	24.6
76	ALBU*	Serum albumin	71317	392	6	9.2
77	IF4A1*	Eukaryotic initiation factor 4A-I	46353	390	6	29.6
78	EF1A2	Elongation factor 1-alpha 2	50780	386	7	21.8
79	TCPE*	T-complex protein 1 subunit epsilon	60089	381	7	30.3
80	LDHA*	L-lactate dehydrogenase A chain	36950	379	6	26.2
81	FUBP2	Far upstream element-binding protein 2	73355	375	8	11.1
82	ATPB*	ATP synthase subunit beta, mitochondrial	56525	374	6	24.2
83	FUS*	RNA-binding protein FUS	53622	371	6	20.2
84	1A69	HLA class I histocompatibility antigen, A-69 alpha chain	41236	365	7	28.5
85	1B35	HLA class I histocompatibility antigen, B-35 alpha chain	40715	359	6	25.4
86	ITB1	Integrin beta-1	91664	355	5	16.5
87	1433S	14-3-3 protein sigma	27871	353	7	39.5
88	H4*	Histone H4	11360	350	6	51.5
89	EIF3A	Eukaryotic translation initiation factor 3 subunit A	166867	348	3	7.7
90	HNRPD*	Heterogeneous nuclear ribonucleoprotein D0	38581	347	6	27
91	RS27A*	Ubiquitin-40S ribosomal protein S27a	18296	347	6	37.8
92	1433F	14-3-3 protein eta	28372	335	6	30.1
93	H12*	Histone H1.2	21352	333	6	16
94	ACTN4	Alpha-actinin-4	105245	332	5	10.2
95	CALX	Calnexin	67982	327	5	17.9
96	H2B1C*	Histone H2B type 1-C/E/F/G/I	13898	324	5	46.8
97	TERA*	Transitional endoplasmic reticulum ATPase	89950	324	7	15.3
98	TCPH*	T-complex protein 1 subunit eta	59842	324	7	22.7
99	TCPD*	T-complex protein 1 subunit delta	58401	316	5	17.1
100	IMA1	Importin subunit alpha-1	58168	311	6	16.8
101	1B45	HLA class I histocompatibility antigen, B-45 alpha chain	40674	307	5	24.9
102	CTNA1	Catenin alpha-1	100693	305	6	12.5
103	SFPQ	Splicing factor, proline- and glutamine-rich	76216	305	5	13.2
104	KINH	Kinesin-1 heavy chain	110358	296	4	8.7
105	TPR	Nucleoprotein TPR	267530	291	2	4.7
106	F10A1	Hsc70-interacting protein	41477	291	5	16.8
107	RS3	40S ribosomal protein S3	26842	286	5	31.3
108	NDKA	Nucleoside diphosphate kinase A	17309	282	6	62.5
109	SRRM2	Serine/arginine repetitive matrix protein 2	300179	280	6	4
110	PAIRB*	Plasminogen activator inhibitor 1 RNA-binding protein	44995	275	5	17.6
111	GLU2B	Glucosidase 2 subunit beta	60357	270	4	15.5
112	COF1*	Cofilin-1	18719	267	4	62
113	PDIA4	Protein disulfide-isomerase A4	73229	267	3	12.9
114	RS5*	40S ribosomal protein S5	23033	263	4	39.7
115	1A01	HLA class I histocompatibility antigen, A-1 alpha chain	41105	263	5	22.2
116	FLNA	Filamin-A	283301	260	3	4.2
117	UBA1	Ubiquitin-like modifier-activating enzyme 1	118858	260	3	8.8
118	HNRPC*	Heterogeneous nuclear ribonucleoproteins C1/C2	33707	259	3	25.5
119	RHOA*	Transforming protein RhoA	22096	257	3	40.4
120	HSPB1	Heat shock protein beta-1	22826	255	5	27.8
121	SAFB1	Scaffold attachment factor B1	103036	255	3	10.4
122	RLA2	60S acidic ribosomal protein P2	11658	254	4	60
123	RSSA	40S ribosomal protein SA	32947	251	5	31.2
124	PARK7*	Protein DJ-1	20050	251	4	34.9
125	PLIN3	Perilipin-3	47217	248	5	18
126	CALR	Calreticulin	48283	246	4	18.5
127	ACTN1	Alpha-actinin-1	103563	244	3	7.8
128	PA2G4	Proliferation-associated protein 2G4	44101	242	5	16
129	PPM1G	Protein phosphatase 1G	59919	239	4	13.7
130	IF4G1	Eukaryotic translation initiation factor 4 gamma 1	176124	237	3	6.4
131	CBX3	Chromobox protein homolog 3	20969	237	4	33.9
132	HNRPQ	Heterogeneous nuclear ribonucleoprotein Q	69788	230	4	14.6
133	ML12A	Myosin regulatory light chain 12A	19839	224	5	40.4
134	SAHH*	Adenosylhomocysteinase	48255	224	4	14.1
135	HNRPU*	Heterogeneous nuclear ribonucleoprotein U	91269	224	4	6.4
136	MYL6	Myosin light polypeptide 6	17090	224	4	37.1
137	CDC37	Hsp90 co-chaperone Cdc37	44953	216	5	18.3
138	TCPB*	T-complex protein 1 subunit beta	57794	215	3	12.9
139	KHDR1	KH domain-containing, RNA-binding, signal transduction-associated protein 1	48311	214	3	16.5
140	TAGL2*	Transgelin-2	22548	214	4	41.2
141	XRCC6	X-ray repair cross-complementing protein 6	70084	213	3	14.4
142	MDHM*	Malate dehydrogenase, mitochondrial	35937	213	3	25.7
143	TR150	Thyroid hormone receptor-associated protein 3	108658	211	4	6.5
144	SF3B2	Splicing factor 3B subunit 2	100279	210	3	10.7
145	BAG3	BAG family molecular chaperone regulator 3	61728	207	3	11.5
146	VINC	Vinculin	124292	206	1	9.5
147	NDKB	Nucleoside diphosphate kinase B	17401	206	5	37.5
148	CAPR1	Caprin-1	78489	206	5	10.4
149	H31T	Histone H3.1t	15613	205	2	25.7
150	SF01	Splicing factor 1	68514	204	2	12.5
151	XRCC5*	X-ray repair cross-complementing protein 5	83222	203	4	12.3
152	2AAA	Serine/threonine-protein phosphatase 2A 65 kDa regulatory subunit A alpha isoform	66065	202	3	15.3
153	PCBP2	Poly(rC)-binding protein 2	38955	196	4	15.3
154	G3BP1	Ras GTPase-activating protein-binding protein 1	52189	196	2	15.9
155	CLUS	Clusterin	53031	195	4	12.5
156	HNRPL	Heterogeneous nuclear ribonucleoprotein L	64720	194	4	12.9
157	EFTU	Elongation factor Tu, mitochondrial	49852	191	3	13.3
158	GRB2	Growth factor receptor-bound protein 2	25304	190	4	33.6
159	ANXA5	Annexin A5	35971	189	4	18.8
160	CHCH2	Coiled-coil-helix-coiled-coil-helix domain-containing protein 2, mitochondrial	15731	187	4	38.4
161	KRT84	Keratin, type II cuticular Hb4	65942	186	3	6.8
162	FAS	Fatty acid synthase	275877	184	4	3.1
163	GSTP1*	Glutathione S-transferase P	23569	182	4	25.2
164	LAP2A	Lamina-associated polypeptide 2, isoform alpha	76016	182	3	14.7
165	PRS4	26S protease regulatory subunit 4	49325	180	3	17.3
166	HMGB1	High mobility group protein B1	25049	180	4	25.1
167	LMNB1	Lamin-B1	66653	180	3	16.2
168	TCPA*	T-complex protein 1 subunit alpha	60819	178	3	14
169	PCBP1	Poly(rC)-binding protein 1	37987	177	4	14.3
170	IMB1	Importin subunit beta-1	98420	175	3	6.7
171	ATX2L	Ataxin-2-like protein	113589	174	3	5.2
172	COX41	Cytochrome c oxidase subunit 4 isoform 1, mitochondrial	19621	172	4	30.8
173	RL12*	60S ribosomal protein L12	17979	171	2	41.2
174	H2A1D	Histone H2A type 1-D	14099	169	3	20.8
175	ATPA	ATP synthase subunit alpha, mitochondrial	59828	165	2	11
176	EPCAM	Epithelial cell adhesion molecule	35594	164	2	19.7
177	HNRH1*	Heterogeneous nuclear ribonucleoprotein H	49484	164	3	12.5
178	MDHC	Malate dehydrogenase, cytoplasmic	36631	161	4	15.6
179	RL19*	60S ribosomal protein L19	23565	161	3	16.3
180	HNRPF*	Heterogeneous nuclear ribonucleoprotein F	45985	161	3	16.6
181	LMNB2	Lamin-B2	67762	161	2	8.8
182	PSMD4	26S proteasome non-ATPase regulatory subunit 4	40939	161	3	21.5
183	A4	Amyloid beta A4 protein	87914	160	3	5.5
184	TCPZ*	T-complex protein 1 subunit zeta	58444	160	3	12.2
185	EWS	RNA-binding protein EWS	68721	160	3	8.7
186	PSB1	Proteasome subunit beta type-1	26700	159	4	24.9
187	APLP2	Amyloid-like protein 2	87927	158	2	8.1
188	ILF3*	Interleukin enhancer-binding factor 3	95678	158	1	6
189	RBMX	RNA-binding motif protein, X chromosome	42306	158	4	10.5
190	SRSF1*	Serine/arginine-rich splicing factor 1	27842	158	3	20.6
191	PSD13	26S proteasome non-ATPase regulatory subunit 13	43203	157	3	13.3
192	HS105	Heat shock protein 105 kDa	97716	156	2	8.4
193	CALU	Calumenin	37198	156	2	21.6
194	CNN2	Calponin-2	34074	153	3	16.8
195	PABP1	Polyadenylate-binding protein 1	70854	152	2	9.7
196	AT1A1*	Sodium/potassium-transporting ATPase subunit alpha-1	114135	149	0	6.8
197	STMN1	Stathmin	17292	149	2	30.9
198	DDX17	Probable ATP-dependent RNA helicase DDX17	80906	145	1	5.9
199	RD23B	UV excision repair protein RAD23 homolog B	43202	145	2	12
200	BASI	Basigin	42573	145	2	15.6
201	MOES	Moesin	67892	145	2	6.9
202	S10A4	Protein S100-A4	11949	144	3	25.7
203	NHRF1	Na(+)/H(+) exchange regulatory cofactor NHE-RF1	39130	143	3	15.4
204	PRS7*	26S protease regulatory subunit 7	49002	142	4	10.2
205	MAP4	Microtubule-associated protein 4	121443	141	2	6
206	AN32A	Acidic leucine-rich nuclear phosphoprotein 32 family member A	28682	141	3	14.1
207	TPM3L	Putative tropomyosin alpha-3 chain-like protein	26595	141	2	10.3
208	H2AV	Histone H2A.V	13501	141	3	20.3
209	RAB10	Ras-related protein Rab-10	22755	141	3	16.5
210	ZYX	Zyxin	62436	140	3	8.6
211	ASPH	Aspartyl/asparaginyl beta-hydroxylase	86266	140	3	6.5
212	RL4	60S ribosomal protein L4	47953	139	3	8.2
213	TCTP*	Translationally-controlled tumor protein	19697	138	2	18.6
214	PFD2	Prefoldin subunit 2	16695	138	2	29.2
215	PSMD2	26S proteasome non-ATPase regulatory subunit 2	100877	137	3	6.5
216	PRS8	26S protease regulatory subunit 8	45768	137	1	13.1
217	GBB1	Guanine nucleotide-binding protein G(I)/G(S)/G(T) subunit beta-1	38151	136	1	16.2
218	THIO	Thioredoxin	12015	136	3	31.4
219	DNJA1	DnaJ homolog subfamily A member 1	45581	133	2	11.3
220	LIMA1	LIM domain and actin-binding protein 1	85630	130	3	5.8
221	YBOX1	Nuclease-sensitive element-binding protein 1	35903	130	2	11.1
222	PSME1	Proteasome activator complex subunit 1	28876	129	3	16.1
223	ARF1	ADP-ribosylation factor 1	20741	129	3	24.3
224	RAB1A	Ras-related protein Rab-1A	22891	129	2	16.6
225	IF4B	Eukaryotic translation initiation factor 4B	69167	129	2	7.5
226	FKBP4	Peptidyl-prolyl cis-trans isomerase FKBP4	52057	128	2	9.6
227	SERA	D-3-phosphoglycerate dehydrogenase	57356	128	2	8.6
228	FABP5	Fatty acid-binding protein, epidermal	15497	127	2	22.2
229	IF2B	Eukaryotic translation initiation factor 2 subunit 2	38706	127	3	15
230	NUDC	Nuclear migration protein nudC	38276	125	3	10.6
231	HNRPR	Heterogeneous nuclear ribonucleoprotein R	71184	125	2	6.8
232	TXND5	Thioredoxin domain-containing protein 5	48283	123	2	10.4
233	KRT81	Keratin, type II cuticular Hb1	56832	123	2	7.3
234	TIF1B	Transcription intermediary factor 1-beta	90261	123	1	8.9
235	SPIT2	Kunitz-type protease inhibitor 2	28951	123	2	13.1
236	DCTN2	Dynactin subunit 2	44318	122	2	9.7
237	THOC4	THO complex subunit 4	26872	121	2	16
238	TTHY*	Transthyretin	15991	120	2	12.2
239	HMGB2	High mobility group protein B2	24190	120	2	20.1
240	TCP4	Activated RNA polymerase II transcriptional coactivator p15	14386	116	3	23.6
241	MIF*	Macrophage migration inhibitory factor	12639	116	2	17.4
242	ATP5H	ATP synthase subunit d, mitochondrial	18537	115	2	17.4
243	C1QBP*	Complement component 1 Q subcomponent-binding protein, mitochondrial	31742	115	2	29.8
244	HAP28	28 kDa heat- and acid-stable phosphoprotein	20618	114	1	19.3
245	GELS	Gelsolin	86043	114	2	4.2
246	NASP*	Nuclear autoantigenic sperm protein	85471	113	2	3.2
247	DNJA2	DnaJ homolog subfamily A member 2	46344	112	3	10.9
248	EF1D	Elongation factor 1-delta	31217	111	2	13.2
249	VATE1	V-type proton ATPase subunit E 1	26186	111	2	13.7
250	4F2	4F2 cell-surface antigen heavy chain	68180	111	1	5.6
251	RS8	40S ribosomal protein S8	24475	110	2	19.2
252	DDX3X	ATP-dependent RNA helicase DDX3X	73597	110	1	6.5
253	EF1B*	Elongation factor 1-beta	24919	110	2	12.4
254	VAPA	Vesicle-associated membrane protein-associated protein A	28103	109	1	20.9
255	TOP1	DNA topoisomerase 1	91125	108	1	5
256	LASP1	LIM and SH3 domain protein 1	30097	108	1	13.8
257	HEM6*	Coproporphyrinogen-III oxidase, mitochondrial	50918	108	2	5.5
258	XPO2	Exportin-2	111145	107	2	4.1
259	ROAA	Heterogeneous nuclear ribonucleoprotein A/B	36316	106	2	6.9
260	DX39A	ATP-dependent RNA helicase DDX39A	49611	106	1	6.8
261	UBE2N	Ubiquitin-conjugating enzyme E2 N	17184	106	2	13.8
262	TCEA1	Transcription elongation factor A protein 1	34404	105	2	16.9
263	ATAD1	ATPase family AAA domain-containing protein 1	41060	105	2	6.6
264	SHOT1	Shootin-1	72109	105	2	4.4
265	RS25	40S ribosomal protein S25	13791	103	2	20
266	GBLP*	Guanine nucleotide-binding protein subunit beta-2-like 1	35511	103	1	18
267	KIF4A	Chromosome-associated kinesin KIF4A	141390	102	0	1.6
268	MTDC	Bifunctional methylenetetrahydrofolate dehydrogenase/cyclohydrolase, mitochondrial	38042	102	3	13.1
269	SPF30	Survival of motor neuron-related-splicing factor 30	26866	102	2	11.8
270	CC124	Coiled-coil domain-containing protein 124	25820	101	1	14.3
271	BZW2	Basic leucine zipper and W2 domain-containing protein 2	48360	101	1	11
272	CLH1*	Clathrin heavy chain 1	193260	101	1	3.6
273	RL36*	60S ribosomal protein L36	12303	101	2	28.6
274	NUCB1	Nucleobindin-1	53846	100	1	11.7
275	IDHC	Isocitrate dehydrogenase [NADP] cytoplasmic	46915	100	2	8.5
276	SRSF2	Serine/arginine-rich splicing factor 2	25461	99	1	9.5
277	YBOX3	Y-box-binding protein 3	40066	99	2	9.7
278	NACA	Nascent polypeptide-associated complex subunit alpha	23370	98	2	13.5
279	MAGB2	Melanoma-associated antigen B2	35426	98	1	10
280	S10A6	Protein S100-A6	10230	98	2	16.7
281	PDCD5	Programmed cell death protein 5	14276	97	1	26.4
282	CLIC1	Chloride intracellular channel protein 1	27248	96	0	23.2
283	SNRPA	U1 small nuclear ribonucleoprotein A	31259	96	1	8.9
284	RS2*	40S ribosomal protein S2	31590	96	2	9.2
285	PRDX6	Peroxiredoxin-6	25133	95	1	12.5
286	PSPC1	Paraspeckle component 1	58820	95	1	6.9
287	BTF3	Transcription factor BTF3	22211	94	2	20.4
288	RS3A*	40S ribosomal protein S3a	30154	93	0	15.2
289	SQSTM	Sequestosome-1	48455	93	2	13
290	PSMD9	26S proteasome non-ATPase regulatory subunit 9	24838	93	2	8.5
291	IPYR	Inorganic pyrophosphatase	33095	93	2	14.5
292	RAN*	GTP-binding nuclear protein Ran	24579	93	2	13.9
293	ARF5	ADP-ribosylation factor 5	20631	93	2	17.2
294	DYH8	Dynein heavy chain 8, axonemal	517984	92	1	0.4
295	IMDH2	Inosine-5~-monophosphate dehydrogenase 2	56226	92	1	6
296	OCAD1	OCIA domain-containing protein 1	27780	92	2	13.5
297	PRDX3	Thioredoxin-dependent peroxide reductase, mitochondrial	28017	92	1	12.9
298	DJB11	DnaJ homolog subfamily B member 11	40774	92	1	7
299	IFM1	Interferon-induced transmembrane protein 1	14126	92	1	12.8
300	IF2A	Eukaryotic translation initiation factor 2 subunit 1	36374	91	2	8.9
301	PRS6A	26S protease regulatory subunit 6A	49458	91	2	9.3
302	RLA0L*	60S acidic ribosomal protein P0-like	34514	91	1	10.7
303	ANM1	Protein arginine N-methyltransferase 1	42059	91	2	7.2
304	IPO5	Importin-5	125032	91	2	3.6
305	CCD47	Coiled-coil domain-containing protein 47	56123	91	2	6.6
306	IF4A3	Eukaryotic initiation factor 4A-III	47126	90	2	8.3
307	SMD2	Small nuclear ribonucleoprotein Sm D2	13632	90	2	16.1
308	PRDX5	Peroxiredoxin-5, mitochondrial	22301	90	1	22.4
309	SYNC	Asparagine--tRNA ligase, cytoplasmic	63758	90	1	5.1
310	GNAI2	Guanine nucleotide-binding protein G(i) subunit alpha-2	40995	90	2	7
311	PSA4	Proteasome subunit alpha type-4	29750	89	1	10.3
312	RL14	60S ribosomal protein L14	23531	89	1	10.7
313	TALDO	Transaldolase	37688	89	1	9.5
314	TOPK	Lymphokine-activated killer T-cell-originated protein kinase	36404	89	1	8.7
315	SUMO2	Small ubiquitin-related modifier 2	10921	88	1	23.2
316	LRRF1	Leucine-rich repeat flightless-interacting protein 1	89826	88	2	3.3
317	ADT2	ADP/ATP translocase 2	33059	88	0	8.1
318	TMOD3	Tropomodulin-3	39741	87	1	21.6
319	PSB6	Proteasome subunit beta type-6	25570	87	2	8.8
320	RS20	40S ribosomal protein S20	13478	86	2	18.5
321	MATR3	Matrin-3	95078	86	1	5
322	SRP09	Signal recognition particle 9 kDa protein	10219	85	1	22.1
323	RL11*	60S ribosomal protein L11	20468	85	2	12.9
324	GOLM1	Golgi membrane protein 1	45477	85	1	8.7
325	PDIA6	Protein disulfide-isomerase A6	48490	85	1	5.7
326	RPAB1	DNA-directed RNA polymerases I, II, and III subunit RPABC1	24650	84	1	16.7
327	SRSF6	Serine/arginine-rich splicing factor 6	39677	83	1	6.1
328	RS19	40S ribosomal protein S19	16051	83	1	13.1
329	AN32E	Acidic leucine-rich nuclear phosphoprotein 32 family member E	30902	83	1	15.3
330	SYNE1	Nesprin-1	1017127	82	1	0.3
331	RAC1	Ras-related C3 botulinum toxin substrate 1	21835	82	1	15.6
332	NH2L1	NHP2-like protein 1	14393	81	1	18.8
333	CDC42	Cell division control protein 42 homolog	21587	81	1	19.9
334	LC7L3	Luc7-like protein 3	51834	81	1	6.7
335	H10	Histone H1.0	20850	80	1	9.8
336	SYYC	Tyrosine--tRNA ligase, cytoplasmic	59448	80	1	5.9
337	SET	Protein SET	33469	80	2	8.3
338	EBP2	Probable rRNA-processing protein EBP2	34887	80	2	8.2
339	RL30	60S ribosomal protein L30	12947	80	1	21.7
340	AN32B	Acidic leucine-rich nuclear phosphoprotein 32 family member B	28941	80	1	9.6
341	MOFA1	MORF4 family-associated protein 1	14697	79	2	26.8
342	P5CR1	Pyrroline-5-carboxylate reductase 1, mitochondrial	33568	79	2	7.5
343	RS10	40S ribosomal protein S10	18886	79	1	10.9
344	UBQL1*	Ubiquilin-1	62479	79	1	6.1
345	CHM4B	Charged multivesicular body protein 4b	24935	79	1	15.6
346	NP1L4	Nucleosome assembly protein 1-like 4	42968	79	1	7.7
347	RB6I2	ELKS/Rab6-interacting/CAST family member 1	128236	79	0	2
348	SRSF3	Serine/arginine-rich splicing factor 3	19546	79	1	28.7
349	ERP29	Endoplasmic reticulum resident protein 29	29032	78	1	12.3
350	RL35*	60S ribosomal protein L35	14543	78	2	18.7
351	RMXL3	RNA-binding motif protein, X-linked-like-3	115724	77	1	1.9
352	SRP14	Signal recognition particle 14 kDa protein	14675	76	0	25.7
353	RL10	60S ribosomal protein L10	25044	76	1	19.6
354	RS12*	40S ribosomal protein S12	14905	76	1	20.5
355	SMCE1	SWI/SNF-related matrix-associated actin-dependent regulator of chromatin subfamily E member 1	46678	76	1	5.6
356	DREB	Drebrin	71842	75	1	4
357	RANG	Ran-specific GTPase-activating protein	23467	74	1	10.9
358	RCN2	Reticulocalbin-2	36911	74	2	6.6
359	SRC8	Src substrate cortactin	61720	74	1	3.1
360	TEBP	Prostaglandin E synthase 3	18971	73	1	18.8
361	CPNS1	Calpain small subunit 1	28469	73	2	6.3
362	BZW1	Basic leucine zipper and W2 domain-containing protein 1	48184	73	0	6.9
363	ROA3	Heterogeneous nuclear ribonucleoprotein A3	39799	72	0	7.9
364	ERH	Enhancer of rudimentary homolog	12422	72	1	26.9
365	QCR1	Cytochrome b-c1 complex subunit 1, mitochondrial	53297	71	1	4.6
366	ACTZ	Alpha-centractin	42701	71	1	4.3
367	COR1C	Coronin-1C	53899	71	1	8.9
368	ANXA6	Annexin A6	76168	71	1	3
369	COX6C	Cytochrome c oxidase subunit 6C	8776	71	1	20
370	CH10	10 kDa heat shock protein, mitochondrial	10925	71	0	35.3
371	UBQL2	Ubiquilin-2	65655	71	1	3.7
372	RGS10	Regulator of G-protein signaling 10	20337	70	1	10.4
373	CUED2	CUE domain-containing protein 2	32046	70	1	6.6
374	TKT*	Transketolase	68519	70	1	6.3
375	LC7L2	Putative RNA-binding protein Luc7-like 2	46942	69	1	4.6
376	SF3A1	Splicing factor 3A subunit 1	88888	69	1	3
377	PSIP1	PC4 and SFRS1-interacting protein	60181	68	1	3
378	SNW1	SNW domain-containing protein 1	61514	68	0	4.9
379	EF1G	Elongation factor 1-gamma	50429	68	1	3
380	PDLI5	PDZ and LIM domain protein 5	65102	68	0	5.4
381	MCM2	DNA replication licensing factor MCM2	102516	68	1	3.2
382	DESP*	Desmoplakin	334021	68	0	0.8
383	SNUT1	U4/U6.U5 tri-snRNP-associated protein 1	90371	68	0	5.1
384	RL10A	60S ribosomal protein L10a	24987	67	2	7.4
385	ATPD	ATP synthase subunit delta, mitochondrial	17479	67	1	8.3
386	SF3B4*	Splicing factor 3B subunit 4	44414	67	1	3.3
387	RL29*	60S ribosomal protein L29	17798	67	1	9.4
388	RS11	40S ribosomal protein S11	18590	67	0	16.5
389	RL13	60S ribosomal protein L13	24304	67	1	9.5
390	SF3B1	Splicing factor 3B subunit 1	146479	66	1	2.5
391	RS4X*	40S ribosomal protein S4, X isoform	29807	65	1	6.5
392	RUVB1	RuvB-like 1	50538	65	1	5.3
393	RBBP4	Histone-binding protein RBBP4	47911	65	1	4.9
394	GLYM	Serine hydroxymethyltransferase, mitochondrial	56414	65	1	5
395	DNJC8	DnaJ homolog subfamily C member 8	29823	65	1	3.6
396	RBM8A	RNA-binding protein 8A	19934	65	1	11.5
397	KAD2	Adenylate kinase 2, mitochondrial	26689	64	1	9.6
398	CN166	UPF0568 protein C14orf166	28165	64	1	9.8
399	ANXA3	Annexin A3	36524	64	1	7.7
400	ADRM1	Proteasomal ubiquitin receptor ADRM1	42412	64	1	5.9
401	CCNB1	G2/mitotic-specific cyclin-B1	48591	64	1	4.8
402	RLP24	Probable ribosome biogenesis protein RLP24	19893	64	2	12.3
403	CHM2A	Charged multivesicular body protein 2a	25088	63	1	12.2
404	ETFB	Electron transfer flavoprotein subunit beta	28054	63	1	7.5
405	RU2B	U2 small nuclear ribonucleoprotein B~~	25470	62	1	8
406	CAP1	Adenylyl cyclase-associated protein 1	52325	62	2	6.1
407	PUR6	Multifunctional protein ADE2	47790	62	1	5.2
408	TOM70	Mitochondrial import receptor subunit TOM70	68096	62	1	4.9
409	REEP6	Receptor expression-enhancing protein 6	20891	61	1	7.1
410	RL8	60S ribosomal protein L8	28235	61	2	7
411	MLF2	Myeloid leukemia factor 2	28186	60	1	8.5
412	RS16	40S ribosomal protein S16	16549	60	2	14.4
413	6PGD	6-phosphogluconate dehydrogenase, decarboxylating	53619	60	1	5.6
414	AT2A2	Sarcoplasmic/endoplasmic reticulum calcium ATPase 2	116336	60	1	2.9
415	RS28	40S ribosomal protein S28	7893	59	1	30.4
416	PSME2*	Proteasome activator complex subunit 2	27555	59	1	8.8
417	HP1B3	Heterochromatin protein 1-binding protein 3	61454	59	0	3.6
418	SEPT9	Septin-9	65646	59	1	4.1
419	GLOD4	Glyoxalase domain-containing protein 4	35170	58	2	7.7
420	RS26	40S ribosomal protein S26	13292	58	1	20.9
421	PDCD4	Programmed cell death protein 4	52102	58	1	5.3
422	FEN1	Flap endonuclease 1	42908	58	1	7.1
423	NP1L1	Nucleosome assembly protein 1-like 1	45631	58	1	6.9
424	SRSF9	Serine/arginine-rich splicing factor 9	25640	58	1	7.7
425	RCN1	Reticulocalbin-1	38866	57	1	3.6
426	PININ	Pinin	81679	57	1	2.8
427	UB2V1	Ubiquitin-conjugating enzyme E2 variant 1	16598	57	2	10.2
428	HSP74	Heat shock 70 kDa protein 4	95127	56	1	3
429	GDIR1*	Rho GDP-dissociation inhibitor 1	23250	56	1	7.4
430	DEK	Protein DEK	42933	56	0	5.1
431	UBE2S	Ubiquitin-conjugating enzyme E2 S	23945	56	1	11.7
432	PCLO	Protein piccolo	554704	55	2	0.3
433	LG3BP	Galectin-3-binding protein	66202	54	1	1.9
434	ILF2	Interleukin enhancer-binding factor 2	43263	54	1	9.7
435	RM49	39S ribosomal protein L49, mitochondrial	19243	54	0	15.1
436	IQCA1	IQ and AAA domain-containing protein 1	95566	54	0	1.5
437	GSTK1	Glutathione S-transferase kappa 1	25594	54	1	7.1
438	SR140	U2 snRNP-associated SURP motif-containing protein	118675	54	1	2.6
439	DCD*	Dermcidin	11391	54	1	20
440	RL6	60S ribosomal protein L6	32765	53	1	5.2
441	RBM14	RNA-binding protein 14	69620	53	0	2.5
442	SP16H	FACT complex subunit SPT16	120409	53	0	1.7
443	IPP2M	Protein phosphatase inhibitor 2-like protein 3	23091	53	1	5.4
444	PIMT	Protein-L-isoaspartate(D-aspartate) O-methyltransferase	24792	52	0	8.8
445	RS6	40S ribosomal protein S6	28834	52	1	6
446	ERP44	Endoplasmic reticulum resident protein 44	47341	52	0	4.4
447	PSA5	Proteasome subunit alpha type-5	26565	52	1	7.9
448	HPRT	Hypoxanthine-guanine phosphoribosyltransferase	24792	51	0	18.3
449	SBNO2	Protein strawberry notch homolog 2	151550	51	0	1
450	BAIP2	Brain-specific angiogenesis inhibitor 1-associated protein 2	61115	51	1	4.2
451	NUSAP	Nucleolar and spindle-associated protein 1	49593	51	1	2.9
452	DDX21	Nucleolar RNA helicase 2	87804	51	0	3.1
453	PP1A*	Serine/threonine-protein phosphatase PP1-alpha catalytic subunit	38229	51	1	7.9
454	MCM3	DNA replication licensing factor MCM3	91551	51	0	3.2
455	RAB7A	Ras-related protein Rab-7a	23760	50	0	12.1
456	NOP58	Nucleolar protein 58	60054	50	0	6
457	NDUBA	NADH dehydrogenase [ubiquinone] 1 beta subcomplex subunit 10	21048	50	1	5.8
458	DHX9*	ATP-dependent RNA helicase A	142181	50	0	2
459	T2FA	General transcription factor IIF subunit 1	58262	50	1	3.3
460	PSA7L	Proteasome subunit alpha type-7-like	28683	50	0	9.8
461	MT1E	Metallothionein-1E	7150	50	1	19.7
462	POMP	Proteasome maturation protein	15836	49	0	12.8
463	SSRA	Translocon-associated protein subunit alpha	32215	49	1	5.2
464	EIF3M	Eukaryotic translation initiation factor 3 subunit M	42932	49	1	7.2
465	BRD2	Bromodomain-containing protein 2	88291	49	0	2.4
466	RS14	40S ribosomal protein S14	16434	49	0	15.9
467	PRS6B	26S protease regulatory subunit 6B	47451	49	0	6
468	EGR1	Early growth response protein 1	57927	49	1	2.2
469	PSME3	Proteasome activator complex subunit 3	29602	49	1	4.3
470	PRS10	26S protease regulatory subunit 10B	44430	49	0	4.1
471	LGUL	Lactoylglutathione lyase	20992	49	0	16.3
472	AIMP1	Aminoacyl tRNA synthase complex-interacting multifunctional protein 1	34616	49	0	9.3
473	ECHM	Enoyl-CoA hydratase, mitochondrial	31823	49	0	12.1
474	PFD3	Prefoldin subunit 3	22815	49	0	22.3
475	HNRH3	Heterogeneous nuclear ribonucleoprotein H3	36960	48	0	7.5
476	GPC2	Glypican-2	63645	48	0	1.9
477	DBLOH	Diablo homolog, mitochondrial	27342	48	1	4.2
478	OAT	Ornithine aminotransferase, mitochondrial	48846	48	0	5.5
479	MYO15	Unconventional myosin-XV	397610	48	0	0.4
480	HYOU1	Hypoxia up-regulated protein 1	111494	48	0	2.6
481	RL34	60S ribosomal protein L34	13513	48	0	14.5
482	SF3A3	Splicing factor 3A subunit 3	59154	47	0	3.8
483	EIF3K	Eukaryotic translation initiation factor 3 subunit K	25329	47	0	11.5
484	CDK1	Cyclin-dependent kinase 1	34131	47	0	7.1
485	RU17	U1 small nuclear ribonucleoprotein 70 kDa	51583	46	0	4.3
486	SMBP2	DNA-binding protein SMUBP-2	109994	46	0	1.8
487	CTNB1	Catenin beta-1	86069	46	0	6
488	RL5	60S ribosomal protein L5	34569	46	0	5.4
489	SAE1	SUMO-activating enzyme subunit 1	38882	46	1	5.8
490	RUVB2	RuvB-like 2	51296	46	0	5
491	SYEP*	Bifunctional glutamate/proline--tRNA ligase	172080	45	0	1.1
492	MLP3B	Microtubule-associated proteins 1A/1B light chain 3B	14679	45	1	16.8
493	TR112	tRNA methyltransferase 112 homolog	14304	45	1	11.2
494	UBL5	Ubiquitin-like protein 5	8655	45	1	12.3
495	LYPA2	Acyl-protein thioesterase 2	25063	45	1	3.5
496	ANX11	Annexin A11	54697	45	0	3.6
497	AR6P1	ADP-ribosylation factor-like protein 6-interacting protein 1	23518	45	1	3.9
498	CX022	Uncharacterized protein CXorf22	111537	44	0	1.3
499	TFAM	Transcription factor A, mitochondrial	29306	44	1	4.1
500	CCD50	Coiled-coil domain-containing protein 50	35914	44	0	6.2
501	G3BP2	Ras GTPase-activating protein-binding protein 2	54145	44	0	6.2
502	TE2IP	Telomeric repeat-binding factor 2-interacting protein 1	44404	44	1	2
503	SYSM	Serine--tRNA ligase, mitochondrial	58702	43	1	1.4
504	CE164	Centrosomal protein of 164 kDa	164727	43	0	0.7
505	EIF3E*	Eukaryotic translation initiation factor 3 subunit E	52587	43	0	7.2
506	JAM1	Junctional adhesion molecule A	32962	43	1	2.7
507	CCDC6	Coiled-coil domain-containing protein 6	53429	43	0	4.9
508	FXR1	Fragile X mental retardation syndrome-related protein 1	70020	43	0	3.9
509	GTR1	Solute carrier family 2, facilitated glucose transporter member 1	54391	42	1	2
510	AAAT	Neutral amino acid transporter B(0)	57018	42	1	2.2
511	NC2A	Dr1-associated corepressor	22450	42	1	5.4
512	EIF3H	Eukaryotic translation initiation factor 3 subunit H	40076	42	1	5.4
513	RNPS1	RNA-binding protein with serine-rich domain 1	34188	41	1	4.9
514	NAA38	N-alpha-acetyltransferase 38, NatC auxiliary subunit	10396	41	0	24
515	IF5	Eukaryotic translation initiation factor 5	49648	41	0	4.4
516	CCD87	Coiled-coil domain-containing protein 87	96741	41	0	1.6
517	EMD	Emerin	29033	41	1	4.7
518	AP3S1	AP-3 complex subunit sigma-1	21946	40	1	5.7
519	FILA2*	Filaggrin-2	249296	40	1	0.5
520	SNP29	Synaptosomal-associated protein 29	28953	40	1	4.3
521	BAG2	BAG family molecular chaperone regulator 2	23928	40	0	8.5
522	TLN1	Talin-1	271766	40	1	0.5
523	NEBU	Nebulin	775406	39	0	0.2
524	BAP31	B-cell receptor-associated protein 31	28031	39	1	3.7
525	CATD	Cathepsin D	45037	39	1	1.9
526	PRIO	Major prion protein	27871	39	1	4.7
527	TMED2	Transmembrane emp24 domain-containing protein 2	22860	39	1	4.5
528	PCAT1	Lysophosphatidylcholine acyltransferase 1	59741	38	1	2.4
529	U2AF1	Splicing factor U2AF 35 kDa subunit	28368	38	1	5.4
530	RUXE*	Small nuclear ribonucleoprotein E	10854	38	1	27.2
531	SPTB2	Spectrin beta chain, non-erythrocytic 1	275237	38	1	0.7
532	CRIP1	Cysteine-rich protein 1	8926	38	1	9.1
533	HINT1	Histidine triad nucleotide-binding protein 1	13907	38	1	7.1
534	EIF3L	Eukaryotic translation initiation factor 3 subunit L	66912	38	1	1.8
535	DSG2	Desmoglein-2	123016	37	1	0.8
536	FKB1A	Peptidyl-prolyl cis-trans isomerase FKBP1A	12000	37	1	12
537	WBP2	WW domain-binding protein 2	28182	37	1	3.8
538	SPTN1	Spectrin alpha chain, non-erythrocytic 1	285163	36	1	0.4
539	PLAK*	Junction plakoglobin	82434	36	1	1.6
540	SSU72	RNA polymerase II subunit A C-terminal domain phosphatase SSU72	23016	36	1	6.2
541	U520	U5 small nuclear ribonucleoprotein 200 kDa helicase	246006	36	1	0.7
542	RL31	60S ribosomal protein L31	14454	36	1	7.2
543	GSTO1	Glutathione S-transferase omega-1	27833	35	1	4.1
544	TXNL1	Thioredoxin-like protein 1	32630	35	1	5.2
545	TBCA	Tubulin-specific chaperone A	12904	35	1	8.3
546	PFD1	Prefoldin subunit 1	14202	35	1	9
547	RL24	60S ribosomal protein L24	17882	35	1	8.3
548	LAMP1	Lysosome-associated membrane glycoprotein 1	45367	35	1	2.2
549	LEF1	Lymphoid enhancer-binding factor 1	44287	35	1	2.8
550	PA1B3	Platelet-activating factor acetylhydrolase IB subunit gamma	25832	35	1	3.9
551	CD151	CD151 antigen	29132	35	1	3.6
552	AMRP	Alpha-2-macroglobulin receptor-associated protein	41441	34	1	2
553	LIPB2	Liprin-beta-2	99053	34	1	0.6
554	UGDH	UDP-glucose 6-dehydrogenase	55674	34	1	2
555	RRP1	Ribosomal RNA processing protein 1 homolog A	53035	34	1	2.6
556	IBP2	Insulin-like growth factor-binding protein 2	35875	34	1	3.7
557	RMTL1	RNA methyltransferase-like protein 1	47276	34	1	2.9
558	CYTB	Cystatin-B	11190	34	1	12.2
559	DSG1*	Desmoglein-1	114702	34	1	1
560	ELAV1	ELAV-like protein 1	36240	34	1	3.4
561	TMX1	Thioredoxin-related transmembrane protein 1	32170	34	1	3.6
562	RU1C	U1 small nuclear ribonucleoprotein C	17552	34	1	7.5
563	RL17	60S ribosomal protein L17	21611	33	1	7.6
564	PACN2	Protein kinase C and casein kinase substrate in neurons protein 2	56046	33	1	1.9
565	SC61B	Protein transport protein Sec61 subunit beta	10025	33	1	15.6
566	CHIP	E3 ubiquitin-protein ligase CHIP	35290	33	1	3
567	CYB5B	Cytochrome b5 type B	16436	33	1	23.3
568	SORCN	Sorcin	21947	33	1	5.6
569	EIF3D	Eukaryotic translation initiation factor 3 subunit D	64560	33	1	1.8
570	RS21	40S ribosomal protein S21	9220	33	1	10.8
571	COPD	Coatomer subunit delta	57630	32	1	1.8
572	ACINU	Apoptotic chromatin condensation inducer in the nucleus	152170	32	1	0.7
573	IF2GL	Putative eukaryotic translation initiation factor 2 subunit 3-like protein	51766	32	1	3
574	RL18*	60S ribosomal protein L18	21735	32	1	5.9
575	RL7*	60S ribosomal protein L7	29264	32	1	4.4
576	RL23	60S ribosomal protein L23	14970	31	1	7.1
577	KCRU	Creatine kinase U-type, mitochondrial	47406	31	1	5
578	SOX9	Transcription factor SOX-9	56216	31	0	1.6
579	PSA1	Proteasome subunit alpha type-1	29822	31	1	9.5
580	SERF2	Small EDRK-rich factor 2	6896	31	0	16.9
581	VDAC1	Voltage-dependent anion-selective channel protein 1	30868	31	1	2.1
582	TMED9	Transmembrane emp24 domain-containing protein 9	27374	30	1	3.8
583	RRP15	RRP15-like protein	31636	30	0	3.9
#5 +AHA -Dox (TGFBR2-deficient) (2)
Hit_num	Accession	Description	Mass [Da]	Score	Peptides	Coverage [%]
1	K2C1*	Keratin, type II cytoskeletal 1	66170	1471	21	32.8
2	K1C10*	Keratin, type I cytoskeletal 10	59020	1384	23	45
3	K22E*	Keratin, type II cytoskeletal 2 epidermal	65678	1282	20	40.4
4	ACTB*	Actin, cytoplasmic 1	42052	1270	18	69.6
5	K2C8*	Keratin, type II cytoskeletal 8	53671	1147	18	47.8
6	HS90A*	Heat shock protein HSP 90-alpha	85006	1083	16	34
7	K1C9*	Keratin, type I cytoskeletal 9	62255	1074	16	43.5
8	CH60*	60 kDa heat shock protein, mitochondrial	61187	1063	18	46.6
9	HS90B*	Heat shock protein HSP 90-beta	83554	1057	19	29.7
10	HSP7C*	Heat shock cognate 71 kDa protein	71082	1012	17	35.8
11	ENOA*	Alpha-enolase	47481	822	13	50.9
12	GRP78*	78 kDa glucose-regulated protein	72402	821	13	32.7
13	1433Z*	14-3-3 protein zeta/delta	27899	749	11	55.9
14	ACTA*	Actin, aortic smooth muscle	42381	742	11	28.9
15	AKA12*	A-kinase anchor protein 12	191937	711	12	17.3
16	NUCL*	Nucleolin	76625	603	9	27.6
17	EF2*	Elongation factor 2	96246	593	10	22.6
18	KPYM*	Pyruvate kinase PKM	58470	592	11	27.1
19	TBB5*	Tubulin beta chain	50095	578	11	38.5
20	EF1A1*	Elongation factor 1-alpha 1	50451	569	13	29.9
21	GRP75*	Stress-70 protein, mitochondrial	73920	558	9	20.6
22	ANXA2*	Annexin A2	38808	554	10	40.7
23	TBA1B	Tubulin alpha-1B chain	50804	548	10	30.8
24	1433E*	14-3-3 protein epsilon	29326	544	11	42
25	ALDOA	Fructose-bisphosphate aldolase A	39851	521	9	29.7
26	ACTBL*	Beta-actin-like protein 2	42318	494	8	21
27	EZRI	Ezrin	69484	486	6	22
28	LDHB*	L-lactate dehydrogenase B chain	36900	472	8	34.4
29	TCPQ*	T-complex protein 1 subunit theta	60153	469	9	24.8
30	PPIA*	Peptidyl-prolyl cis-trans isomerase A	18229	463	7	54.5
31	FUBP1	Far upstream element-binding protein 1	67690	460	6	20
32	RRBP1	Ribosome-binding protein 1	152780	446	9	9
33	K2C6B*	Keratin, type II cytoskeletal 6B	60315	445	7	11.7
34	HNRPK*	Heterogeneous nuclear ribonucleoprotein K	51230	437	8	23.8
35	K2C5*	Keratin, type II cytoskeletal 5	62568	429	6	12.5
36	PDIA3*	Protein disulfide-isomerase A3	57146	427	9	26.9
37	TCPG*	T-complex protein 1 subunit gamma	61066	424	5	25.5
38	HNRPM	Heterogeneous nuclear ribonucleoprotein M	77749	419	8	12.3
39	HSP71	Heat shock 70 kDa protein 1A/1B	70294	411	6	13.7
40	K1C14*	Keratin, type I cytoskeletal 14	51872	405	8	20.1
41	ALBU*	Serum albumin	71317	403	6	9.2
42	STIP1*	Stress-induced-phosphoprotein 1	63227	400	7	20.8
43	AHNK	Neuroblast differentiation-associated protein AHNAK	629213	400	8	2.3
44	NPM*	Nucleophosmin	32726	395	7	33.7
45	ANXA1*	Annexin A1	38918	387	6	24.3
46	1433T	14-3-3 protein theta	28032	384	6	39.6
47	KCRB*	Creatine kinase B-type	42902	378	8	31.8
48	EF1A2	Elongation factor 1-alpha 2	50780	378	9	23.3
49	IF5A1*	Eukaryotic translation initiation factor 5A-1	17049	375	5	48.7
50	PDIA1	Protein disulfide-isomerase	57480	365	6	24.6
51	ROA2*	Heterogeneous nuclear ribonucleoproteins A2/B1	37464	361	4	32
52	1433B	14-3-3 protein beta/alpha	28179	357	6	37.4
53	PRDX1*	Peroxiredoxin-1	22324	339	7	36.7
54	1433G	14-3-3 protein gamma	28456	336	5	36.8
55	LDHA*	L-lactate dehydrogenase A chain	36950	325	6	18.7
56	TPM2	Tropomyosin beta chain	32945	324	5	28.9
57	G3P*	Glyceraldehyde-3-phosphate dehydrogenase	36201	320	4	20
58	TPIS*	Triosephosphate isomerase	31057	314	4	29.4
59	RS27A*	Ubiquitin-40S ribosomal protein S27a	18296	306	5	41.7
60	H2B1C*	Histone H2B type 1-C/E/F/G/I	13898	299	6	47.6
61	TPM3	Tropomyosin alpha-3 chain	32987	292	5	25.3
62	H4*	Histone H4	11360	292	5	50.5
63	ENPL	Endoplasmin	92696	291	4	10.3
64	GSLG1	Golgi apparatus protein 1	138341	286	6	6.1
65	PCNA	Proliferating cell nuclear antigen	29092	284	4	26.4
66	TPM4	Tropomyosin alpha-4 chain	28619	280	5	23.4
67	H12*	Histone H1.2	21352	280	5	16
68	K1C18	Keratin, type I cytoskeletal 18	48029	280	3	15.3
69	PROF1*	Profilin-1	15216	278	4	57.9
70	FUBP2	Far upstream element-binding protein 2	73355	277	6	8.6
71	LMNA	Prelamin-A/C	74380	272	4	11.7
72	PAIRB*	Plasminogen activator inhibitor 1 RNA-binding protein	44995	272	5	19.9
73	1433F	14-3-3 protein eta	28372	272	5	26
74	FUS*	RNA-binding protein FUS	53622	271	4	16
75	H2B1B*	Histone H2B type 1-B	13942	268	5	46.8
76	1433S	14-3-3 protein sigma	27871	264	5	25.4
77	SF3B2	Splicing factor 3B subunit 2	100279	262	4	6.6
78	F10A1	Hsc70-interacting protein	41477	259	4	14.9
79	CD44*	CD44 antigen	82001	254	4	8.1
80	TCPD*	T-complex protein 1 subunit delta	58401	253	4	12.1
81	FLNA	Filamin-A	283301	242	5	3.2
82	SFPQ	Splicing factor, proline- and glutamine-rich	76216	237	5	8.9
83	PGK1	Phosphoglycerate kinase 1	44985	234	3	14.6
84	CALR	Calreticulin	48283	233	4	21.1
85	TCPE*	T-complex protein 1 subunit epsilon	60089	223	3	13.7
86	RHOA*	Transforming protein RhoA	22096	218	4	34.2
87	1C12	HLA class I histocompatibility antigen, Cw-12 alpha chain	41316	214	5	19.4
88	1C17	HLA class I histocompatibility antigen, Cw-17 alpha chain	41612	214	5	19.1
89	COF1*	Cofilin-1	18719	206	3	47
90	TAGL2*	Transgelin-2	22548	202	3	35.2
91	HSPB1	Heat shock protein beta-1	22826	201	3	20
92	PCBP1	Poly(rC)-binding protein 1	37987	200	4	16.6
93	PGAM1	Phosphoglycerate mutase 1	28900	200	3	18.9
94	CDC37	Hsp90 co-chaperone Cdc37	44953	198	3	17.7
95	ATPB*	ATP synthase subunit beta, mitochondrial	56525	197	3	17.6
96	ITB1	Integrin beta-1	91664	197	4	6.1
97	CTNA1	Catenin alpha-1	100693	195	4	9.9
98	1B45	HLA class I histocompatibility antigen, B-45 alpha chain	40674	195	4	14.6
99	SAP	Proactivator polypeptide	59899	187	3	9.7
100	DDX5*	Probable ATP-dependent RNA helicase DDX5	69618	185	4	7.5
101	RS5*	40S ribosomal protein S5	23033	178	2	23.5
102	TR150	Thyroid hormone receptor-associated protein 3	108658	175	2	6.5
103	HNRPF*	Heterogeneous nuclear ribonucleoprotein F	45985	170	3	19.5
104	KINH	Kinesin-1 heavy chain	110358	169	3	3.8
105	RLA2	60S acidic ribosomal protein P2	11658	168	3	57.4
106	IF4A1*	Eukaryotic initiation factor 4A-I	46353	168	3	7.9
107	ROA1*	Heterogeneous nuclear ribonucleoprotein A1	38837	168	2	15.9
108	SRSF1*	Serine/arginine-rich splicing factor 1	27842	165	3	19
109	PA2G4	Proliferation-associated protein 2G4	44101	163	2	14
110	PCBP2	Poly(rC)-binding protein 2	38955	162	3	13.7
111	SF01	Splicing factor 1	68514	157	3	10.5
112	KRT83	Keratin, type II cuticular Hb3	55928	153	2	8.3
113	MDHM*	Malate dehydrogenase, mitochondrial	35937	152	2	15.4
114	CALX	Calnexin	67982	145	2	6.8
115	H2AV	Histone H2A.V	13501	145	3	20.3
116	CAPR1	Caprin-1	78489	143	2	7.6
117	TERA*	Transitional endoplasmic reticulum ATPase	89950	142	2	6.3
118	1A01	HLA class I histocompatibility antigen, A-1 alpha chain	41105	142	3	14.2
119	NDKA	Nucleoside diphosphate kinase A	17309	142	3	32.9
120	KHDR1	KH domain-containing, RNA-binding, signal transduction-associated protein 1	48311	141	1	12
121	HNRPD*	Heterogeneous nuclear ribonucleoprotein D0	38581	139	2	8.2
122	PARK7*	Protein DJ-1	20050	138	3	20.1
123	A4	Amyloid beta A4 protein	87914	137	2	4.3
124	KI67	Antigen KI-67	360698	133	1	2
125	IMA1	Importin subunit alpha-1	58168	132	3	9.3
126	PSD13	26S proteasome non-ATPase regulatory subunit 13	43203	131	2	10.1
127	BAG3	BAG family molecular chaperone regulator 3	61728	130	3	5.9
128	PRS4	26S protease regulatory subunit 4	49325	129	1	9.8
129	ATX2L	Ataxin-2-like protein	113589	127	3	3.6
130	H2A1D	Histone H2A type 1-D	14099	127	2	20.8
131	CBX3	Chromobox protein homolog 3	20969	126	3	20.2
132	CLH1*	Clathrin heavy chain 1	193260	126	1	5
133	YBOX1	Nuclease-sensitive element-binding protein 1	35903	125	2	11.1
134	ROAA	Heterogeneous nuclear ribonucleoprotein A/B	36316	125	2	6.9
135	TPM3L	Putative tropomyosin alpha-3 chain-like protein	26595	123	1	6.3
136	CLUS	Clusterin	53031	122	2	9.8
137	EIF3A	Eukaryotic translation initiation factor 3 subunit A	166867	122	2	3.1
138	ASPH	Aspartyl/asparaginyl beta-hydroxylase	86266	119	2	5.7
139	GOLM1	Golgi membrane protein 1	45477	119	0	10.5
140	PDIA4	Protein disulfide-isomerase A4	73229	118	2	5.4
141	EF1D	Elongation factor 1-delta	31217	118	1	10
142	GBB1	Guanine nucleotide-binding protein G(I)/G(S)/G(T) subunit beta-1	38151	118	2	8.8
143	TCPB*	T-complex protein 1 subunit beta	57794	117	2	6.5
144	KRT84	Keratin, type II cuticular Hb4	65942	116	2	3.8
145	MDHC	Malate dehydrogenase, cytoplasmic	36631	116	3	10.2
146	MYL6	Myosin light polypeptide 6	17090	115	2	21.2
147	TTHY*	Transthyretin	15991	115	2	12.2
148	PSMD2	26S proteasome non-ATPase regulatory subunit 2	100877	115	2	6.3
149	1A02	HLA class I histocompatibility antigen, A-2 alpha chain	41181	114	2	12.1
150	RL19*	60S ribosomal protein L19	23565	114	2	13.3
151	NHRF1	Na(+)/H(+) exchange regulatory cofactor NHE-RF1	39130	111	3	10.6
152	EWS	RNA-binding protein EWS	68721	111	2	5.8
153	LMNB1	Lamin-B1	66653	111	2	7.3
154	IMDH2	Inosine-5~-monophosphate dehydrogenase 2	56226	110	1	6
155	NDKB	Nucleoside diphosphate kinase B	17401	109	2	23.7
156	RL12*	60S ribosomal protein L12	17979	109	2	18.8
157	HNRPU*	Heterogeneous nuclear ribonucleoprotein U	91269	109	1	4.4
158	SAHH*	Adenosylhomocysteinase	48255	108	2	8.1
159	TCPH*	T-complex protein 1 subunit eta	59842	108	3	5
160	RS3	40S ribosomal protein S3	26842	107	2	12.8
161	NUDC	Nuclear migration protein nudC	38276	107	2	8.8
162	RD23B	UV excision repair protein RAD23 homolog B	43202	105	0	8.6
163	HMGB1	High mobility group protein B1	25049	105	1	21.9
164	UBE2N	Ubiquitin-conjugating enzyme E2 N	17184	103	2	13.8
165	4F2	4F2 cell-surface antigen heavy chain	68180	103	1	3.7
166	CLIC1	Chloride intracellular channel protein 1	27248	101	3	13.7
167	H31T	Histone H3.1t	15613	101	2	10.3
168	RS3A*	40S ribosomal protein S3a	30154	98	0	11.7
169	ML12A	Myosin regulatory light chain 12A	19839	98	1	12.9
170	RL4	60S ribosomal protein L4	47953	97	1	5.6
171	PSIP1	PC4 and SFRS1-interacting protein	60181	96	1	4.7
172	MAP4	Microtubule-associated protein 4	121443	96	2	2.8
173	LPPRC	Leucine-rich PPR motif-containing protein, mitochondrial	159003	96	2	2.2
174	GSTP1*	Glutathione S-transferase P	23569	96	1	15.7
175	MIF*	Macrophage migration inhibitory factor	12639	95	2	17.4
176	TCPA*	T-complex protein 1 subunit alpha	60819	95	0	7
177	AN32A	Acidic leucine-rich nuclear phosphoprotein 32 family member A	28682	94	1	21.3
178	EFTU	Elongation factor Tu, mitochondrial	49852	93	1	7.3
179	TPR	Nucleoprotein TPR	267530	93	1	1.2
180	H10	Histone H1.0	20850	93	2	9.8
181	SYYC	Tyrosine--tRNA ligase, cytoplasmic	59448	93	1	5.5
182	HNRH1*	Heterogeneous nuclear ribonucleoprotein H	49484	93	2	6.9
183	FAM3C	Protein FAM3C	24950	91	2	8.8
184	TCP4	Activated RNA polymerase II transcriptional coactivator p15	14386	91	2	13.4
185	IF2A	Eukaryotic translation initiation factor 2 subunit 1	36374	90	1	6.3
186	AAAT	Neutral amino acid transporter B(0)	57018	89	1	5.9
187	RS25	40S ribosomal protein S25	13791	88	1	20.8
188	PP1B	Serine/threonine-protein phosphatase PP1-beta catalytic subunit	37961	87	2	10.7
189	MAGB2	Melanoma-associated antigen B2	35426	87	1	7.8
190	HNRPQ	Heterogeneous nuclear ribonucleoprotein Q	69788	87	1	5
191	PSB1	Proteasome subunit beta type-1	26700	87	1	10.8
192	CHCH2	Coiled-coil-helix-coiled-coil-helix domain-containing protein 2, mitochondrial	15731	86	1	15.2
193	2AAA	Serine/threonine-protein phosphatase 2A 65 kDa regulatory subunit A alpha isoform	66065	86	1	4.2
194	DYH8	Dynein heavy chain 8, axonemal	517984	85	1	0.4
195	S10A6	Protein S100-A6	10230	84	1	16.7
196	PPM1G	Protein phosphatase 1G	59919	84	1	6.4
197	CNN2	Calponin-2	34074	84	0	11.3
198	HS105	Heat shock protein 105 kDa	97716	84	1	3
199	RAN*	GTP-binding nuclear protein Ran	24579	84	1	13.9
200	TITIN	Titin	3842904	83	1	0
201	RSSA	40S ribosomal protein SA	32947	83	2	8.5
202	LMNB2	Lamin-B2	67762	82	1	3.7
203	SRSF2	Serine/arginine-rich splicing factor 2	25461	82	1	6.8
204	SERA	D-3-phosphoglycerate dehydrogenase	57356	80	2	4.9
205	RL36*	60S ribosomal protein L36	12303	80	1	28.6
206	CC124	Coiled-coil domain-containing protein 124	25820	79	1	7.2
207	MTDC	Bifunctional methylenetetrahydrofolate dehydrogenase/cyclohydrolase, mitochondrial	38042	79	0	10
208	NONO	Non-POU domain-containing octamer-binding protein	54311	77	2	6.6
209	APLP2	Amyloid-like protein 2	87927	77	1	4.7
210	GBLP*	Guanine nucleotide-binding protein subunit beta-2-like 1	35511	76	0	9.1
211	SUMO2	Small ubiquitin-related modifier 2	10921	76	1	23.2
212	YBOX3	Y-box-binding protein 3	40066	76	1	9.7
213	EIF3E*	Eukaryotic translation initiation factor 3 subunit E	52587	75	0	9.7
214	ATP5H	ATP synthase subunit d, mitochondrial	18537	74	0	17.4
215	LG3BP	Galectin-3-binding protein	66202	74	1	1.9
216	SPIT2	Kunitz-type protease inhibitor 2	28951	74	1	4.8
217	RL29*	60S ribosomal protein L29	17798	73	1	9.4
218	PRDX6	Peroxiredoxin-6	25133	73	1	17.4
219	SNRPA	U1 small nuclear ribonucleoprotein A	31259	73	1	6
220	C1QBP*	Complement component 1 Q subcomponent-binding protein, mitochondrial	31742	73	1	15.2
221	IMB1	Importin subunit beta-1	98420	72	0	3.3
222	PRS8	26S protease regulatory subunit 8	45768	71	0	6.2
223	RS19	40S ribosomal protein S19	16051	71	2	13.1
224	TMOD3	Tropomodulin-3	39741	71	2	11.6
225	SQSTM	Sequestosome-1	48455	71	1	9.5
226	HNRPL	Heterogeneous nuclear ribonucleoprotein L	64720	71	1	3.7
227	MATR3	Matrin-3	95078	70	1	2.7
228	UBA1	Ubiquitin-like modifier-activating enzyme 1	118858	70	0	3.3
229	STMN1	Stathmin	17292	69	2	15.4
230	TCPZ*	T-complex protein 1 subunit zeta	58444	68	0	6.6
231	TRI34	Tripartite motif-containing protein 34	58138	68	1	2.7
232	EPCAM	Epithelial cell adhesion molecule	35594	67	0	16.6
233	COX41	Cytochrome c oxidase subunit 4 isoform 1, mitochondrial	19621	67	1	12.4
234	SMD2	Small nuclear ribonucleoprotein Sm D2	13632	67	1	16.1
235	SYNE1	Nesprin-1	1017127	66	0	0.3
236	SF3B4*	Splicing factor 3B subunit 4	44414	66	1	3.3
237	XRCC5*	X-ray repair cross-complementing protein 5	83222	66	1	3.6
238	IF4B	Eukaryotic translation initiation factor 4B	69167	65	1	5.4
239	THIO	Thioredoxin	12015	65	1	17.1
240	GLU2B	Glucosidase 2 subunit beta	60357	64	1	4.4
241	FKBP4	Peptidyl-prolyl cis-trans isomerase FKBP4	52057	64	2	4.1
242	HDGF	Hepatoma-derived growth factor	26886	64	1	7.5
243	CUED2	CUE domain-containing protein 2	32046	63	1	6.6
244	TMX1	Thioredoxin-related transmembrane protein 1	32170	63	1	8.2
245	NACA	Nascent polypeptide-associated complex subunit alpha	23370	63	1	13.5
246	ILF3*	Interleukin enhancer-binding factor 3	95678	63	1	3.1
247	PUR6	Multifunctional protein ADE2	47790	62	1	4.9
248	FABP5	Fatty acid-binding protein, epidermal	15497	62	2	14.8
249	ADT1	ADP/ATP translocase 1	33271	61	1	5
250	F208B	Protein FAM208B	271697	61	1	0.5
251	FLNB	Filamin-B	280157	61	1	0.7
252	TKT*	Transketolase	68519	61	1	4.3
253	TMED9	Transmembrane emp24 domain-containing protein 9	27374	60	2	7.2
254	RL11*	60S ribosomal protein L11	20468	60	1	9.6
255	CHM4B	Charged multivesicular body protein 4b	24935	60	1	11.2
256	AT1A1*	Sodium/potassium-transporting ATPase subunit alpha-1	114135	60	1	2.3
257	NASP*	Nuclear autoantigenic sperm protein	85471	59	1	2.3
258	IF4G1	Eukaryotic translation initiation factor 4 gamma 1	176124	59	1	1.3
259	CDC42	Cell division control protein 42 homolog	21587	59	1	14.1
260	ANXA5	Annexin A5	35971	59	1	7.8
261	SRSF6	Serine/arginine-rich splicing factor 6	39677	59	1	4.7
262	DNJA1	DnaJ homolog subfamily A member 1	45581	59	2	5.8
263	BCLF1	Bcl-2-associated transcription factor 1	106173	59	1	2.2
264	TCTP*	Translationally-controlled tumor protein	19697	58	1	7.6
265	LIMA1	LIM domain and actin-binding protein 1	85630	58	1	2.9
266	CPNS1	Calpain small subunit 1	28469	58	1	6.3
267	PLIN3	Perilipin-3	47217	57	0	4.4
268	TCEA1	Transcription elongation factor A protein 1	34404	57	0	7.6
269	HNRPC*	Heterogeneous nuclear ribonucleoproteins C1/C2	33707	56	1	6.5
270	EMD	Emerin	29033	56	1	8.7
271	SHOT1	Shootin-1	72109	56	1	2.7
272	RS12*	40S ribosomal protein S12	14905	55	1	13.6
273	DHX9*	ATP-dependent RNA helicase A	142181	55	0	1.2
274	IST1	IST1 homolog	39897	55	1	5.2
275	IFM1	Interferon-induced transmembrane protein 1	14126	54	1	12.8
276	U2AF1	Splicing factor U2AF 35 kDa subunit	28368	54	1	8.8
277	LRRF1	Leucine-rich repeat flightless-interacting protein 1	89826	54	1	3.3
278	EF1G	Elongation factor 1-gamma	50429	54	0	3.2
279	LA	Lupus La protein	46979	53	1	2.7
280	LASP1	LIM and SH3 domain protein 1	30097	53	1	6.1
281	IDH3A	Isocitrate dehydrogenase [NAD] subunit alpha, mitochondrial	40022	53	1	4.6
282	DTX3L	E3 ubiquitin-protein ligase DTX3L	84585	53	0	1.8
283	TMED2	Transmembrane emp24 domain-containing protein 2	22860	52	1	7
284	PDCD5	Programmed cell death protein 5	14276	52	0	16
285	RUVB1	RuvB-like 1	50538	52	1	5.5
286	TOM20*	Mitochondrial import receptor subunit TOM20 homolog	16459	51	0	18.6
287	LAP2A	Lamina-associated polypeptide 2, isoform alpha	76016	51	0	4
288	IBP2	Insulin-like growth factor-binding protein 2	35875	51	1	3.7
289	GRB2	Growth factor receptor-bound protein 2	25304	51	0	7.4
290	VATE1	V-type proton ATPase subunit E 1	26186	50	1	3.5
291	TALDO	Transaldolase	37688	50	0	5.3
292	RANG	Ran-specific GTPase-activating protein	23467	50	0	10
293	JHD2C	Probable JmjC domain-containing histone demethylation protein 2C	286401	50	0	0.5
294	TXND5	Thioredoxin domain-containing protein 5	48283	50	1	2.3
295	EGR1	Early growth response protein 1	57927	49	1	2.2
296	BASI	Basigin	42573	49	0	6.2
297	PSME1	Proteasome activator complex subunit 1	28876	49	1	5.6
298	HMGB2	High mobility group protein B2	24190	49	0	10
299	TBCA	Tubulin-specific chaperone A	12904	49	1	8.3
300	RL10L	60S ribosomal protein L10-like	24959	49	1	7
301	SAFB1	Scaffold attachment factor B1	103036	49	0	1.5
302	SMCE1	SWI/SNF-related matrix-associated actin-dependent regulator of chromatin subfamily E member 1	46678	49	0	5.6
303	SF3B1	Splicing factor 3B subunit 1	146479	49	0	1.6
304	MT1E	Metallothionein-1E	7150	48	1	19.7
305	PRS7*	26S protease regulatory subunit 7	49002	48	0	4.2
306	VINC	Vinculin	124292	48	0	1.7
307	IQCA1	IQ and AAA domain-containing protein 1	95566	48	0	1.2
308	PRDX5	Peroxiredoxin-5, mitochondrial	22301	48	1	7.9
309	RLA0L*	60S acidic ribosomal protein P0-like	34514	48	0	6.6
310	GIT2	ARF GTPase-activating protein GIT2	85117	48	0	2.1
311	RL34	60S ribosomal protein L34	13513	47	0	14.5
312	RS14	40S ribosomal protein S14	16434	47	1	7.3
313	PCLO	Protein piccolo	554704	46	0	0.3
314	PRS6B	26S protease regulatory subunit 6B	47451	46	0	6
315	RMXL3	RNA-binding motif protein, X-linked-like-3	115724	46	0	1.9
316	PSB6	Proteasome subunit beta type-6	25570	46	1	4.6
317	RS27L	40S ribosomal protein S27-like	9813	46	1	9.5
318	SYSM	Serine--tRNA ligase, mitochondrial	58702	46	1	1.4
319	NDUBA	NADH dehydrogenase [ubiquinone] 1 beta subcomplex subunit 10	21048	46	1	5.8
320	UBL5	Ubiquitin-like protein 5	8655	46	1	12.3
321	AP3S1	AP-3 complex subunit sigma-1	21946	45	1	5.7
322	RBMX	RNA-binding motif protein, X chromosome	42306	45	0	6.1
323	DYHC1	Cytoplasmic dynein 1 heavy chain 1	534809	45	0	0.3
324	EIF3L	Eukaryotic translation initiation factor 3 subunit L	66912	45	0	2.8
325	BTF3	Transcription factor BTF3	22211	45	1	3.4
326	DREB	Drebrin	71842	44	1	2.8
327	EIF3D	Eukaryotic translation initiation factor 3 subunit D	64560	44	1	1.8
328	ROA3	Heterogeneous nuclear ribonucleoprotein A3	39799	44	0	4.5
329	ASH1L	Histone-lysine N-methyltransferase ASH1L	336174	43	0	0.3
330	THOC4	THO complex subunit 4	26872	43	1	4.7
331	G3BP1	Ras GTPase-activating protein-binding protein 1	52189	43	1	3.9
332	HP1B3	Heterochromatin protein 1-binding protein 3	61454	43	1	2
333	PTPRJ	Receptor-type tyrosine-protein phosphatase eta	147048	43	0	1
334	MYOME	Myomegalin	266343	42	0	0.5
335	CAB45	45 kDa calcium-binding protein	41895	42	0	9.7
336	ECHM	Enoyl-CoA hydratase, mitochondrial	31823	42	0	9
337	ITA2B	Integrin alpha-IIb	114446	42	1	0.6
338	RFC2	Replication factor C subunit 2	39588	42	1	2.5
339	LRC59	Leucine-rich repeat-containing protein 59	35308	42	1	3.3
340	PLAK*	Junction plakoglobin	82434	41	1	1.6
341	PSA3	Proteasome subunit alpha type-3	28643	41	1	4.7
342	FKB1A	Peptidyl-prolyl cis-trans isomerase FKBP1A	12000	41	1	12
343	GRSF1	G-rich sequence factor 1	53606	41	1	2.3
344	SPCS2	Signal peptidase complex subunit 2	25272	41	1	9.7
345	PLEC	Plectin	533462	40	0	0.4
346	ELAV1	ELAV-like protein 1	36240	40	1	3.4
347	RNPS1	RNA-binding protein with serine-rich domain 1	34188	40	1	4.9
348	FBXW7	F-box/WD repeat-containing protein 7	80583	40	0	1.6
349	CYB5B	Cytochrome b5 type B	16436	40	1	23.3
350	SRP09	Signal recognition particle 9 kDa protein	10219	40	1	12.8
351	TR10B	Tumor necrosis factor receptor superfamily member 10B	48874	40	1	3.9
352	RL13	60S ribosomal protein L13	24304	40	1	5.2
353	CDKA1	Cyclin-dependent kinase 2-associated protein 1	12414	40	1	7
354	GDIR1*	Rho GDP-dissociation inhibitor 1	23250	39	1	7.4
355	LC7L2	Putative RNA-binding protein Luc7-like 2	46942	39	1	2.6
356	SRA1	Steroid receptor RNA activator 1	25828	39	1	4.2
357	NH2L1	NHP2-like protein 1	14393	38	1	9.4
358	BZW1	Basic leucine zipper and W2 domain-containing protein 1	48184	38	1	2.6
359	SRC8	Src substrate cortactin	61720	38	1	1.3
360	KPRB	Phosphoribosyl pyrophosphate synthase-associated protein 2	41299	38	1	6.2
361	DNJB1	DnaJ homolog subfamily B member 1	38191	37	1	2.9
362	EIF3M	Eukaryotic translation initiation factor 3 subunit M	42932	37	1	7.2
363	TOM70	Mitochondrial import receptor subunit TOM70	68096	37	1	3
364	TIF1B	Transcription intermediary factor 1-beta	90261	37	1	1.3
365	MLF2	Myeloid leukemia factor 2	28186	36	1	3.6
366	F223A	Protein FAM223A	14027	36	1	4.9
367	SPF30	Survival of motor neuron-related-splicing factor 30	26866	36	1	4.2
368	RGS10	Regulator of G-protein signaling 10	20337	35	1	6.9
369	ADRM1	Proteasomal ubiquitin receptor ADRM1	42412	35	1	3.9
370	CD151	CD151 antigen	29132	35	1	3.6
371	UB2V1	Ubiquitin-conjugating enzyme E2 variant 1	16598	35	1	6.8
372	DHSO	Sorbitol dehydrogenase	38927	35	1	2.5
373	AN32B	Acidic leucine-rich nuclear phosphoprotein 32 family member B	28941	35	1	3.2
374	TLN1	Talin-1	271766	35	1	0.5
375	MLP3A	Microtubule-associated proteins 1A/1B light chain 3A	14320	34	1	5.8
376	AHSA1	Activator of 90 kDa heat shock protein ATPase homolog 1	38421	34	1	3
377	TMCO1	Transmembrane and coiled-coil domain-containing protein 1	21389	34	1	4.8
378	RYR2	Ryanodine receptor 2	569338	34	1	0.2
379	MARF1	Meiosis arrest female protein 1	195816	34	1	0.3
380	AR6P1	ADP-ribosylation factor-like protein 6-interacting protein 1	23518	34	1	3.9
381	RB11A	Ras-related protein Rab-11A	24492	34	1	5.1
382	ATPD	ATP synthase subunit delta, mitochondrial	17479	34	1	8.3
383	ANM1	Protein arginine N-methyltransferase 1	42059	34	1	3
384	RS26L	Putative 40S ribosomal protein S26-like 1	13336	33	1	7.8
385	DJB11	DnaJ homolog subfamily B member 11	40774	33	1	3.1
386	TOM22	Mitochondrial import receptor subunit TOM22 homolog	15512	33	1	17.6
387	UBAP2	Ubiquitin-associated protein 2	117614	33	1	1.1
388	PFD2	Prefoldin subunit 2	16695	33	1	7.8
389	EIF3H	Eukaryotic translation initiation factor 3 subunit H	40076	32	1	5.4
390	GLOD4	Glyoxalase domain-containing protein 4	35170	32	1	3.2
391	RS10	40S ribosomal protein S10	18886	32	1	5.5
392	GSTO1	Glutathione S-transferase omega-1	27833	31	1	5.8
393	KCAB1*	Voltage-gated potassium channel subunit beta-1	46990	31	1	1.4
394	CHCH3	Coiled-coil-helix-coiled-coil-helix domain-containing protein 3, mitochondrial	26421	31	1	4.8
395	HAP28	28 kDa heat- and acid-stable phosphoprotein	20618	31	0	8.8
396	RCN1	Reticulocalbin-1	38866	31	0	3.6
397	ACTN1	Alpha-actinin-1	103563	31	0	1.6
398	PSPC1	Paraspeckle component 1	58820	31	0	1.5
399	CASP2	Caspase-2	51679	30	1	1.1
400	PCAT1	Lysophosphatidylcholine acyltransferase 1	59741	30	1	2.4
401	PININ	Pinin	81679	30	1	1.3
402	SAP18	Histone deacetylase complex subunit SAP18	17607	30	1	4.6
403	RL10A	60S ribosomal protein L10a	24987	30	0	3.7
404	SC61B	Protein transport protein Sec61 subunit beta	10025	30	0	15.6
405	CC141	Coiled-coil domain-containing protein 141	101031	30	0	0.7
406	MPCP	Phosphate carrier protein, mitochondrial	40525	30	0	3.3
407	ST2B1	Sulfotransferase family cytosolic 2B member 1	41510	30	0	1.6
408	SET	Protein SET	33469	30	0	3.4
#5 +AHA -Dox (TGFBR2-deficient) (3)
Hit_num	Accession	Description	Mass [Da]	Score	Peptides	Coverage [%]
1	HSP7C*	Heat shock cognate 71 kDa protein	71082	1575	27	50.2
2	CH60*	60 kDa heat shock protein, mitochondrial	61187	1551	27	56.2
3	K2C8*	Keratin, type II cytoskeletal 8	53671	1539	27	58.8
4	ACTB*	Actin, cytoplasmic 1	42052	1522	26	75.5
5	HS90B*	Heat shock protein HSP 90-beta	83554	1519	25	48.6
6	HS90A*	Heat shock protein HSP 90-alpha	85006	1407	24	45.5
7	AKA12*	A-kinase anchor protein 12	191937	1367	24	32.5
8	GRP78*	78 kDa glucose-regulated protein	72402	1301	20	43
9	ENOA*	Alpha-enolase	47481	1274	22	65.7
10	KPYM*	Pyruvate kinase PKM	58470	1274	22	57.4
11	K2C1*	Keratin, type II cytoskeletal 1	66170	1273	21	34.3
12	EF2*	Elongation factor 2	96246	1182	21	40.8
13	K1C9*	Keratin, type I cytoskeletal 9	62255	1078	16	46.2
14	K1C10*	Keratin, type I cytoskeletal 10	59020	1064	15	36.5
15	AHNK	Neuroblast differentiation-associated protein AHNAK	629213	1033	14	6.7
16	NUCL*	Nucleolin	76625	983	17	34.8
17	ANXA2*	Annexin A2	38808	957	13	59
18	GRP75*	Stress-70 protein, mitochondrial	73920	892	15	34.6
19	TBB5*	Tubulin beta chain	50095	877	14	40.8
20	ACTC	Actin, alpha cardiac muscle 1	42334	866	16	35.3
21	TBB4B*	Tubulin beta-4B chain	50255	846	14	40.7
22	TBA1B	Tubulin alpha-1B chain	50804	841	13	40.8
23	TCPG*	T-complex protein 1 subunit gamma	61066	812	12	41.1
24	TBA1A*	Tubulin alpha-1A chain	50788	808	13	40.8
25	K22E*	Keratin, type II cytoskeletal 2 epidermal	65678	805	13	27.5
26	GSLG1	Golgi apparatus protein 1	138341	797	11	20.4
27	EF1A1*	Elongation factor 1-alpha 1	50451	780	14	48.9
28	STIP1*	Stress-induced-phosphoprotein 1	63227	775	10	37.2
29	1433Z*	14-3-3 protein zeta/delta	27899	768	12	60.8
30	HNRPK*	Heterogeneous nuclear ribonucleoprotein K	51230	719	11	32.6
31	1433E*	14-3-3 protein epsilon	29326	704	14	63.9
32	PDIA3*	Protein disulfide-isomerase A3	57146	699	10	43.2
33	HNRPM	Heterogeneous nuclear ribonucleoprotein M	77749	686	11	27.8
34	ANXA1*	Annexin A1	38918	680	9	46
35	TBB3	Tubulin beta-3 chain	50856	668	11	31.8
36	RRBP1	Ribosome-binding protein 1	152780	668	11	17.4
37	EZRI	Ezrin	69484	667	10	26.6
38	ALDOA	Fructose-bisphosphate aldolase A	39851	648	11	46.4
39	TBB4A	Tubulin beta-4A chain	50010	643	11	33.3
40	PDIA1	Protein disulfide-isomerase	57480	641	9	43.1
41	PPIA*	Peptidyl-prolyl cis-trans isomerase A	18229	640	12	70.9
42	MYH9*	Myosin-9	227646	636	11	16.4
43	HSP71	Heat shock 70 kDa protein 1A/1B	70294	627	8	22.8
44	KCRB*	Creatine kinase B-type	42902	615	10	38.3
45	TPIS*	Triosephosphate isomerase	31057	610	11	67.8
46	LDHB*	L-lactate dehydrogenase B chain	36900	599	11	33.5
47	LMNA	Prelamin-A/C	74380	595	11	23
48	PGK1	Phosphoglycerate kinase 1	44985	574	11	39.1
49	G3P*	Glyceraldehyde-3-phosphate dehydrogenase	36201	570	7	36.4
50	TCPQ*	T-complex protein 1 subunit theta	60153	568	9	25
51	KI67	Antigen KI-67	360698	557	7	7.3
52	K1C18	Keratin, type I cytoskeletal 18	48029	553	8	31.6
53	1433T	14-3-3 protein theta	28032	537	8	44.5
54	FLNA	Filamin-A	283301	537	10	8.5
55	FUBP1	Far upstream element-binding protein 1	67690	535	12	22.2
56	IF5A1*	Eukaryotic translation initiation factor 5A-1	17049	535	9	71.4
57	ATPB*	ATP synthase subunit beta, mitochondrial	56525	529	9	31.4
58	ENPL	Endoplasmin	92696	525	8	17.4
59	PCNA	Proliferating cell nuclear antigen	29092	514	7	45.2
60	TERA*	Transitional endoplasmic reticulum ATPase	89950	513	10	20.6
61	ROA2*	Heterogeneous nuclear ribonucleoproteins A2/B1	37464	507	8	33.1
62	NPM*	Nucleophosmin	32726	506	10	33.7
63	LDHA*	L-lactate dehydrogenase A chain	36950	505	8	29.8
64	1433G	14-3-3 protein gamma	28456	505	9	48.6
65	TPM3	Tropomyosin alpha-3 chain	32987	483	10	29.1
66	TPM2	Tropomyosin beta chain	32945	478	9	34.2
67	ITB1	Integrin beta-1	91664	462	8	21.8
68	PROF1*	Profilin-1	15216	457	7	71.4
69	TCPE*	T-complex protein 1 subunit epsilon	60089	456	6	38.4
70	ALBU*	Serum albumin	71317	451	6	10
71	1433B	14-3-3 protein beta/alpha	28179	449	6	50
72	MDHM*	Malate dehydrogenase, mitochondrial	35937	445	10	47.9
73	CTNA1	Catenin alpha-1	100693	442	8	18.2
74	TPM4	Tropomyosin alpha-4 chain	28619	438	8	28.6
75	TCPD*	T-complex protein 1 subunit delta	58401	437	7	26.9
76	PGAM1	Phosphoglycerate mutase 1	28900	431	9	50.8
77	IF4A1*	Eukaryotic initiation factor 4A-I	46353	429	7	29.8
78	K2C6B*	Keratin, type II cytoskeletal 6B	60315	425	7	12.9
79	TCPZ*	T-complex protein 1 subunit zeta	58444	420	7	35
80	PRDX1*	Peroxiredoxin-1	22324	411	7	44.7
81	H4*	Histone H4	11360	410	7	52.4
82	KINH	Kinesin-1 heavy chain	110358	409	7	12.3
83	SFPQ	Splicing factor, proline- and glutamine-rich	76216	408	5	20.9
84	CD44*	CD44 antigen	82001	402	7	12.3
85	FUBP2	Far upstream element-binding protein 2	73355	391	7	14.9
86	FUS*	RNA-binding protein FUS	53622	389	8	22.1
87	ACTN4	Alpha-actinin-4	105245	383	5	12.3
88	1C12	HLA class I histocompatibility antigen, Cw-12 alpha chain	41316	380	6	29.2
89	H12*	Histone H1.2	21352	378	6	17.8
90	PDIA4	Protein disulfide-isomerase A4	73229	376	4	18
91	1433F	14-3-3 protein eta	28372	368	6	32.1
92	ROA1*	Heterogeneous nuclear ribonucleoprotein A1	38837	363	4	24.5
93	IMA1	Importin subunit alpha-1	58168	354	8	22.7
94	BAG3	BAG family molecular chaperone regulator 3	61728	350	5	16.2
95	TCPH*	T-complex protein 1 subunit eta	59842	347	6	21.4
96	TCPB*	T-complex protein 1 subunit beta	57794	347	6	24.5
97	K2C5*	Keratin, type II cytoskeletal 5	62568	345	6	11.9
98	1B54	HLA class I histocompatibility antigen, B-54 alpha chain	40640	345	6	24.3
99	PLIN3	Perilipin-3	47217	345	5	33.2
100	SF3B2	Splicing factor 3B subunit 2	100279	345	5	12.1
101	PCBP2	Poly(rC)-binding protein 2	38955	344	6	26.8
102	FAS	Fatty acid synthase	275877	344	5	4.7
103	DDX5*	Probable ATP-dependent RNA helicase DDX5	69618	341	6	14.7
104	CALX	Calnexin	67982	340	5	17.6
105	HS105	Heat shock protein 105 kDa	97716	337	4	13.2
106	RS3	40S ribosomal protein S3	26842	335	7	30
107	HNRPD*	Heterogeneous nuclear ribonucleoprotein D0	38581	334	6	25.4
108	CLH1*	Clathrin heavy chain 1	193260	334	5	8.1
109	RS27A*	Ubiquitin-40S ribosomal protein S27a	18296	333	6	37.8
110	CALR	Calreticulin	48283	330	6	28.3
111	1B59	HLA class I histocompatibility antigen, B-59 alpha chain	40844	330	6	24.3
112	SRRM2	Serine/arginine repetitive matrix protein 2	300179	323	3	4.5
113	1433S	14-3-3 protein sigma	27871	322	5	31.9
114	1C17	HLA class I histocompatibility antigen, Cw-17 alpha chain	41612	317	5	25.5
115	PA2G4	Proliferation-associated protein 2G4	44101	312	6	21.3
116	PCBP1	Poly(rC)-binding protein 1	37987	311	7	24.7
117	TPR	Nucleoprotein TPR	267530	309	5	4.2
118	CDC37	Hsp90 co-chaperone Cdc37	44953	308	4	22
119	F10A1	Hsc70-interacting protein	41477	307	5	16.8
120	HNRPU*	Heterogeneous nuclear ribonucleoprotein U	91269	303	5	12
121	K1C14*	Keratin, type I cytoskeletal 14	51872	302	4	14.8
122	SAFB1	Scaffold attachment factor B1	103036	298	4	11.1
123	1A69	HLA class I histocompatibility antigen, A-69 alpha chain	41236	296	4	25.5
124	ACTN1	Alpha-actinin-1	103563	292	3	10.1
125	IMB1	Importin subunit beta-1	98420	287	5	10
126	PAIRB*	Plasminogen activator inhibitor 1 RNA-binding protein	44995	284	5	16.9
127	CBX3	Chromobox protein homolog 3	20969	283	6	49.7
128	1A74	HLA class I histocompatibility antigen, A-74 alpha chain	41150	280	2	27.1
129	YBOX1	Nuclease-sensitive element-binding protein 1	35903	280	4	34.6
130	1A03	HLA class I histocompatibility antigen, A-3 alpha chain	41100	279	2	29.3
131	RBMX	RNA-binding motif protein, X chromosome	42306	276	6	18.4
132	SERA	D-3-phosphoglycerate dehydrogenase	57356	273	4	14.8
133	2AAA	Serine/threonine-protein phosphatase 2A 65 kDa regulatory subunit A alpha isoform	66065	271	6	16.1
134	GLU2B	Glucosidase 2 subunit beta	60357	271	4	16.5
135	PRS4	26S protease regulatory subunit 4	49325	270	2	22.3
136	RS5*	40S ribosomal protein S5	23033	270	5	36.8
137	TAGL2*	Transgelin-2	22548	269	5	42.7
138	SAP	Proactivator polypeptide	59899	268	2	17.9
139	HNRPC*	Heterogeneous nuclear ribonucleoproteins C1/C2	33707	266	3	25.5
140	ML12A	Myosin regulatory light chain 12A	19839	265	6	40.4
141	H2B1C*	Histone H2B type 1-C/E/F/G/I	13898	263	5	46
142	UBA1	Ubiquitin-like modifier-activating enzyme 1	118858	261	4	12.2
143	SAHH*	Adenosylhomocysteinase	48255	261	6	19.9
144	RHOA*	Transforming protein RhoA	22096	260	4	40.4
145	KHDR1	KH domain-containing, RNA-binding, signal transduction-associated protein 1	48311	258	5	19.6
146	RSSA	40S ribosomal protein SA	32947	258	4	25.4
147	COF1*	Cofilin-1	18719	257	4	62
148	1B41	HLA class I histocompatibility antigen, B-41 alpha chain	40856	256	5	21.5
149	TCPA*	T-complex protein 1 subunit alpha	60819	252	4	17.1
150	HNRH1*	Heterogeneous nuclear ribonucleoprotein H	49484	252	4	19.6
151	1B45	HLA class I histocompatibility antigen, B-45 alpha chain	40674	251	6	21.8
152	NDKA	Nucleoside diphosphate kinase A	17309	249	6	52.6
153	VINC	Vinculin	124292	246	4	7.9
154	K1C19	Keratin, type I cytoskeletal 19	44079	244	4	14.8
155	EFTU	Elongation factor Tu, mitochondrial	49852	241	3	18.6
156	HNRPF*	Heterogeneous nuclear ribonucleoprotein F	45985	240	5	17.3
157	NASP*	Nuclear autoantigenic sperm protein	85471	237	4	9.4
158	CLUS	Clusterin	53031	233	4	19.6
159	HSPB1	Heat shock protein beta-1	22826	233	3	35.1
160	TR150	Thyroid hormone receptor-associated protein 3	108658	233	3	7.2
161	H31T	Histone H3.1t	15613	231	3	37.5
162	PSD13	26S proteasome non-ATPase regulatory subunit 13	43203	228	3	21.5
163	EPCAM	Epithelial cell adhesion molecule	35594	228	4	29
164	GSTP1*	Glutathione S-transferase P	23569	226	3	30.5
165	EIF3A	Eukaryotic translation initiation factor 3 subunit A	166867	224	2	5.4
166	BASI	Basigin	42573	223	4	21.6
167	XRCC5*	X-ray repair cross-complementing protein 5	83222	222	4	16.7
168	IF4G1	Eukaryotic translation initiation factor 4 gamma 1	176124	218	4	4.9
169	RLA2	60S acidic ribosomal protein P2	11658	218	3	53
170	H2A1H	Histone H2A type 1-H	13898	218	4	41.4
171	TKT*	Transketolase	68519	216	4	16.2
172	PSB1	Proteasome subunit beta type-1	26700	214	3	27
173	SRSF1*	Serine/arginine-rich splicing factor 1	27842	214	3	24.6
174	LAP2A	Lamina-associated polypeptide 2, isoform alpha	76016	213	5	13.4
175	PABP1	Polyadenylate-binding protein 1	70854	212	2	15.9
176	MOES	Moesin	67892	211	4	10.4
177	RLA0L*	60S acidic ribosomal protein P0-like	34514	211	5	18.3
178	DHX9*	ATP-dependent RNA helicase A	142181	209	4	6.1
179	A4	Amyloid beta A4 protein	87914	207	3	6.5
180	CALU	Calumenin	37198	207	3	25.7
181	ARF1	ADP-ribosylation factor 1	20741	206	5	35.4
182	EF1G	Elongation factor 1-gamma	50429	205	2	20.8
183	NDKB	Nucleoside diphosphate kinase B	17401	205	4	41.4
184	H2AV	Histone H2A.V	13501	205	4	31.2
185	RL4	60S ribosomal protein L4	47953	203	3	13.8
186	HMGB1	High mobility group protein B1	25049	203	3	25.1
187	CAPR1	Caprin-1	78489	202	4	9.2
188	SF01	Splicing factor 1	68514	202	4	11.4
189	MYL6	Myosin light polypeptide 6	17090	201	5	37.1
190	GRB2	Growth factor receptor-bound protein 2	25304	201	3	32.3
191	HSP74	Heat shock 70 kDa protein 4	95127	200	2	10.1
192	PSMD4	26S proteasome non-ATPase regulatory subunit 4	40939	199	3	12.2
193	HNRPL	Heterogeneous nuclear ribonucleoprotein L	64720	199	4	13.4
194	RS3A*	40S ribosomal protein S3a	30154	198	3	29.9
195	H2A1C	Histone H2A type 1-C	14097	194	3	40.8
196	RS8	40S ribosomal protein S8	24475	192	2	34.1
197	RL19*	60S ribosomal protein L19	23565	192	3	16.3
198	PSME1	Proteasome activator complex subunit 1	28876	191	3	24.9
199	RS2*	40S ribosomal protein S2	31590	187	3	19.5
200	PARK7*	Protein DJ-1	20050	187	4	30.2
201	HNRPQ	Heterogeneous nuclear ribonucleoprotein Q	69788	187	4	9.1
202	NUDC	Nuclear migration protein nudC	38276	187	3	17.5
203	ILF3*	Interleukin enhancer-binding factor 3	95678	187	3	6.4
204	EWS	RNA-binding protein EWS	68721	184	3	8.7
205	CNN2	Calponin-2	34074	182	3	16.8
206	ANXA5	Annexin A5	35971	182	3	16.6
207	RD23B	UV excision repair protein RAD23 homolog B	43202	180	2	13.2
208	COX41	Cytochrome c oxidase subunit 4 isoform 1, mitochondrial	19621	180	5	30.8
209	RL12*	60S ribosomal protein L12	17979	179	3	31.5
210	MDHC	Malate dehydrogenase, cytoplasmic	36631	178	3	21.6
211	NHRF1	Na(+)/H(+) exchange regulatory cofactor NHE-RF1	39130	175	4	17
212	C1QBP*	Complement component 1 Q subcomponent-binding protein, mitochondrial	31742	175	3	46.1
213	IMDH2	Inosine-5~-monophosphate dehydrogenase 2	56226	174	3	10.7
214	AN32A	Acidic leucine-rich nuclear phosphoprotein 32 family member A	28682	173	4	29.7
215	DX39A	ATP-dependent RNA helicase DDX39A	49611	172	3	9.1
216	RL30	60S ribosomal protein L30	12947	171	3	37.4
217	LMNB1	Lamin-B1	66653	170	2	10.6
218	IF2B	Eukaryotic translation initiation factor 2 subunit 2	38706	170	2	16.2
219	ROAA	Heterogeneous nuclear ribonucleoprotein A/B	36316	170	3	12.7
220	TALDO	Transaldolase	37688	167	2	15.7
221	AT1A1*	Sodium/potassium-transporting ATPase subunit alpha-1	114135	167	2	6.5
222	PFD2	Prefoldin subunit 2	16695	167	2	27.9
223	DDX3X	ATP-dependent RNA helicase DDX3X	73597	166	2	7.7
224	PSIP1	PC4 and SFRS1-interacting protein	60181	166	3	9.4
225	ECHM	Enoyl-CoA hydratase, mitochondrial	31823	166	2	15.2
226	CCD47	Coiled-coil domain-containing protein 47	56123	165	3	14.5
227	PRS8	26S protease regulatory subunit 8	45768	162	2	12.3
228	ATX2L	Ataxin-2-like protein	113589	162	4	5
229	YBOX3	Y-box-binding protein 3	40066	161	2	15.9
230	NONO	Non-POU domain-containing octamer-binding protein	54311	159	2	14.4
231	PRDX3	Thioredoxin-dependent peroxide reductase, mitochondrial	28017	159	1	22.3
232	SQSTM	Sequestosome-1	48455	158	2	17.5
233	HNRPR	Heterogeneous nuclear ribonucleoprotein R	71184	156	2	8.1
234	TRAP1	Heat shock protein 75 kDa, mitochondrial	80345	155	1	4
235	RUVB1	RuvB-like 1	50538	154	2	14.9
236	XRCC6	X-ray repair cross-complementing protein 6	70084	153	2	6.2
237	MTDC	Bifunctional methylenetetrahydrofolate dehydrogenase/cyclohydrolase, mitochondrial	38042	153	1	18.6
238	G3BP1	Ras GTPase-activating protein-binding protein 1	52189	152	2	9.4
239	ELAV1	ELAV-like protein 1	36240	151	4	13.5
240	GLOD4	Glyoxalase domain-containing protein 4	35170	151	2	16.9
241	RL3	60S ribosomal protein L3	46365	150	2	7.9
242	TCTP*	Translationally-controlled tumor protein	19697	149	2	26.2
243	RS4X*	40S ribosomal protein S4, X isoform	29807	148	1	25.5
244	UBE2N	Ubiquitin-conjugating enzyme E2 N	17184	148	2	23.7
245	RAGP1	Ran GTPase-activating protein 1	63958	148	2	9.5
246	BZW1	Basic leucine zipper and W2 domain-containing protein 1	48184	147	4	10.3
247	TCEA1	Transcription elongation factor A protein 1	34404	147	1	26.9
248	ASPH	Aspartyl/asparaginyl beta-hydroxylase	86266	144	2	5.7
249	TPM3L	Putative tropomyosin alpha-3 chain-like protein	26595	142	2	11.7
250	EF1D	Elongation factor 1-delta	31217	142	1	15.3
251	RS19	40S ribosomal protein S19	16051	142	3	20
252	IF4B	Eukaryotic translation initiation factor 4B	69167	141	2	5.4
253	CCNB1	G2/mitotic-specific cyclin-B1	48591	139	2	9.5
254	BTF3	Transcription factor BTF3	22211	137	3	23.3
255	EBP2	Probable rRNA-processing protein EBP2	34887	137	3	16.7
256	PPM1G	Protein phosphatase 1G	59919	136	3	6.4
257	SYYC	Tyrosine--tRNA ligase, cytoplasmic	59448	134	1	7.6
258	RS25	40S ribosomal protein S25	13791	134	2	21.6
259	RU2B	U2 small nuclear ribonucleoprotein B~~	25470	131	2	16
260	RL13	60S ribosomal protein L13	24304	131	2	18.5
261	CHM2A	Charged multivesicular body protein 2a	25088	130	3	14.9
262	4F2	4F2 cell-surface antigen heavy chain	68180	130	1	9.4
263	ATP5H	ATP synthase subunit d, mitochondrial	18537	130	3	27.3
264	SHOT1	Shootin-1	72109	130	2	6.7
265	LRC59	Leucine-rich repeat-containing protein 59	35308	128	2	17.9
266	GLYM	Serine hydroxymethyltransferase, mitochondrial	56414	127	1	8.5
267	FKBP4	Peptidyl-prolyl cis-trans isomerase FKBP4	52057	127	2	10.5
268	PSMD2	26S proteasome non-ATPase regulatory subunit 2	100877	127	2	5.6
269	IPYR	Inorganic pyrophosphatase	33095	127	2	22.1
270	SNRPA	U1 small nuclear ribonucleoprotein A	31259	127	2	8.9
271	GOLM1	Golgi membrane protein 1	45477	126	2	8.7
272	RAN*	GTP-binding nuclear protein Ran	24579	126	2	18.5
273	AN32B	Acidic leucine-rich nuclear phosphoprotein 32 family member B	28941	126	1	17.1
274	EF1B*	Elongation factor 1-beta	24919	125	2	12.4
275	GBLP*	Guanine nucleotide-binding protein subunit beta-2-like 1	35511	125	2	14.8
276	HEM6*	Coproporphyrinogen-III oxidase, mitochondrial	50918	124	1	12.1
277	IF2A	Eukaryotic translation initiation factor 2 subunit 1	36374	124	2	10.5
278	ATPA	ATP synthase subunit alpha, mitochondrial	59828	123	1	7.6
279	CHCH2	Coiled-coil-helix-coiled-coil-helix domain-containing protein 2, mitochondrial	15731	123	2	33.8
280	HMGB2	High mobility group protein B2	24190	123	0	20.6
281	MIF*	Macrophage migration inhibitory factor	12639	122	2	17.4
282	OCAD1	OCIA domain-containing protein 1	27780	122	1	14.3
283	MATR3	Matrin-3	95078	120	2	6.7
284	TIF1B	Transcription intermediary factor 1-beta	90261	120	2	5.1
285	SSRA	Translocon-associated protein subunit alpha	32215	119	2	9.1
286	RL10	60S ribosomal protein L10	25044	119	2	25.7
287	MAP4	Microtubule-associated protein 4	121443	118	2	4.4
288	KTN1	Kinectin	156464	117	3	4.2
289	MCM3	DNA replication licensing factor MCM3	91551	117	2	5.1
290	PRDX6	Peroxiredoxin-6	25133	117	2	18.3
291	ZYX	Zyxin	62436	116	1	8.6
292	DNJA1	DnaJ homolog subfamily A member 1	45581	116	2	11.3
293	HAP28	28 kDa heat- and acid-stable phosphoprotein	20618	116	2	19.3
294	VAPA	Vesicle-associated membrane protein-associated protein A	28103	115	0	24.5
295	PDLI5	PDZ and LIM domain protein 5	65102	115	3	4.5
296	MAGB2	Melanoma-associated antigen B2	35426	114	2	10
297	PP1A*	Serine/threonine-protein phosphatase PP1-alpha catalytic subunit	38229	113	1	15.2
298	TEBP	Prostaglandin E synthase 3	18971	112	1	29.4
299	NACA	Nascent polypeptide-associated complex subunit alpha	23370	112	2	13.5
300	ANX11	Annexin A11	54697	112	1	7.3
301	RS16	40S ribosomal protein S16	16549	112	2	21.9
302	UBP2L	Ubiquitin-associated protein 2-like	114579	111	2	4
303	GBB1	Guanine nucleotide-binding protein G(I)/G(S)/G(T) subunit beta-1	38151	111	1	13.2
304	LA	Lupus La protein	46979	110	2	9.6
305	XPO2	Exportin-2	111145	109	2	3.4
306	PSA1	Proteasome subunit alpha type-1	29822	109	1	17.1
307	RCN2	Reticulocalbin-2	36911	108	2	11.7
308	FAM3C	Protein FAM3C	24950	108	2	15.9
309	IPO5	Importin-5	125032	108	2	4
310	BAP31	B-cell receptor-associated protein 31	28031	108	1	13.4
311	IDH3A	Isocitrate dehydrogenase [NAD] subunit alpha, mitochondrial	40022	107	2	8.7
312	LG3BP	Galectin-3-binding protein	66202	107	1	6.3
313	PRDX5	Peroxiredoxin-5, mitochondrial	22301	106	2	11.7
314	H10	Histone H1.0	20850	106	2	13.9
315	SF3B3	Splicing factor 3B subunit 3	136575	106	2	2.6
316	RANG	Ran-specific GTPase-activating protein	23467	105	2	15.4
317	LPPRC	Leucine-rich PPR motif-containing protein, mitochondrial	159003	105	2	2.4
318	ATX10	Ataxin-10	54196	104	1	4.4
319	NUSAP	Nucleolar and spindle-associated protein 1	49593	104	2	7.5
320	UBQL2	Ubiquilin-2	65655	104	2	6.4
321	TTHY*	Transthyretin	15991	103	2	12.2
322	CTNB1	Catenin beta-1	86069	103	2	7.6
323	SRSF2	Serine/arginine-rich splicing factor 2	25461	102	1	9.5
324	TOPK	Lymphokine-activated killer T-cell-originated protein kinase	36404	102	1	9
325	PP1B	Serine/threonine-protein phosphatase PP1-beta catalytic subunit	37961	101	1	12.5
326	CAP1	Adenylyl cyclase-associated protein 1	52325	99	1	9.5
327	UBE2S	Ubiquitin-conjugating enzyme E2 S	23945	99	2	20.3
328	PSA3	Proteasome subunit alpha type-3	28643	99	1	11
329	RS26	40S ribosomal protein S26	13292	98	2	20.9
330	IF4A3	Eukaryotic initiation factor 4A-III	47126	98	1	7.8
331	DDX21	Nucleolar RNA helicase 2	87804	98	1	6.1
332	ANM1	Protein arginine N-methyltransferase 1	42059	98	2	10.5
333	RS20	40S ribosomal protein S20	13478	98	2	18.5
334	STMN1	Stathmin	17292	98	2	24.8
335	PRS7*	26S protease regulatory subunit 7	49002	97	2	7.9
336	THOC4	THO complex subunit 4	26872	97	2	11.7
337	ETFB	Electron transfer flavoprotein subunit beta	28054	97	1	11
338	THIO	Thioredoxin	12015	96	2	21
339	RL36*	60S ribosomal protein L36	12303	95	2	24.8
340	ERH	Enhancer of rudimentary homolog	12422	94	2	32.7
341	GTR1	Solute carrier family 2, facilitated glucose transporter member 1	54391	94	2	3.7
342	SPIT2	Kunitz-type protease inhibitor 2	28951	94	2	10.3
343	TXND5	Thioredoxin domain-containing protein 5	48283	94	2	8.3
344	CDC5L	Cell division cycle 5-like protein	92422	94	1	3.4
345	RL18*	60S ribosomal protein L18	21735	93	2	12.8
346	REEP6	Receptor expression-enhancing protein 6	20891	93	1	12.5
347	RCN1	Reticulocalbin-1	38866	93	1	7.6
348	PSA6	Proteasome subunit alpha type-6	27838	92	1	13
349	RL17	60S ribosomal protein L17	21611	92	2	14.1
350	DNJB1	DnaJ homolog subfamily B member 1	38191	91	1	13.5
351	RAB10	Ras-related protein Rab-10	22755	90	2	11
352	S10A6	Protein S100-A6	10230	90	2	16.7
353	RS12*	40S ribosomal protein S12	14905	90	1	20.5
354	DREB	Drebrin	71842	89	1	6
355	SRP14	Signal recognition particle 14 kDa protein	14675	89	1	19.9
356	COR1C	Coronin-1C	53899	89	3	9.3
357	CHCH3	Coiled-coil-helix-coiled-coil-helix domain-containing protein 3, mitochondrial	26421	89	1	15
358	LMNB2	Lamin-B2	67762	89	1	5.5
359	TCP4	Activated RNA polymerase II transcriptional coactivator p15	14386	88	2	13.4
360	COX6C	Cytochrome c oxidase subunit 6C	8776	88	1	20
361	RS14	40S ribosomal protein S14	16434	88	1	15.9
362	IPP2M	Protein phosphatase inhibitor 2-like protein 3	23091	88	1	12.7
363	RL35*	60S ribosomal protein L35	14543	88	2	18.7
364	PRS6A	26S protease regulatory subunit 6A	49458	88	1	8.7
365	SRSF6	Serine/arginine-rich splicing factor 6	39677	88	1	6.1
366	UBQL1*	Ubiquilin-1	62479	88	1	6.8
367	ANXA3	Annexin A3	36524	88	1	4.3
368	PP1G	Serine/threonine-protein phosphatase PP1-gamma catalytic subunit	37701	87	1	12.7
369	AR6P1	ADP-ribosylation factor-like protein 6-interacting protein 1	23518	87	2	6.4
370	SEPT9	Septin-9	65646	87	2	6
371	RL11*	60S ribosomal protein L11	20468	87	2	12.9
372	RL29*	60S ribosomal protein L29	17798	87	1	14.5
373	NDUBA	NADH dehydrogenase [ubiquinone] 1 beta subcomplex subunit 10	21048	87	1	20.3
374	SRP09	Signal recognition particle 9 kDa protein	10219	86	1	22.1
375	SF3B4*	Splicing factor 3B subunit 4	44414	86	1	3.3
376	RL34	60S ribosomal protein L34	13513	86	2	22.2
377	DNJC9	DnaJ homolog subfamily C member 9	30062	86	1	11.9
378	ADRM1	Proteasomal ubiquitin receptor ADRM1	42412	85	1	8.8
379	LIMA1	LIM domain and actin-binding protein 1	85630	85	2	3
380	VDAC2	Voltage-dependent anion-selective channel protein 2	32060	85	2	9.5
381	CC124	Coiled-coil domain-containing protein 124	25820	84	1	7.2
382	FLNB	Filamin-B	280157	84	2	1.2
383	OAT	Ornithine aminotransferase, mitochondrial	48846	84	1	9.1
384	RBBP4	Histone-binding protein RBBP4	47911	83	1	4.9
385	BAG6	Large proline-rich protein BAG6	119790	83	1	1.9
386	LRRF1	Leucine-rich repeat flightless-interacting protein 1	89826	82	1	3.3
387	GDIB	Rab GDP dissociation inhibitor beta	51087	82	1	6.7
388	CCDC6	Coiled-coil domain-containing protein 6	53429	82	1	6.5
389	PLEC	Plectin	533462	82	1	0.4
390	SET	Protein SET	33469	81	2	8.3
391	EIFCL	Eukaryotic translation initiation factor 3 subunit C-like protein	106091	81	1	3.4
392	SMD2	Small nuclear ribonucleoprotein Sm D2	13632	81	2	16.1
393	TMOD3	Tropomodulin-3	39741	80	1	11.6
394	UB2V1	Ubiquitin-conjugating enzyme E2 variant 1	16598	80	1	17
395	SUMO2	Small ubiquitin-related modifier 2	10921	80	1	18.9
396	GSTO1	Glutathione S-transferase omega-1	27833	79	1	13.7
397	RPAB1	DNA-directed RNA polymerases I, II, and III subunit RPABC1	24650	79	1	13.3
398	BZW2	Basic leucine zipper and W2 domain-containing protein 2	48360	79	1	6.7
399	LASP1	LIM and SH3 domain protein 1	30097	79	1	10
400	PDIA6	Protein disulfide-isomerase A6	48490	79	1	8.9
401	CN166	UPF0568 protein C14orf166	28165	79	1	12.3
402	SERPH	Serpin H1	46525	78	1	6
403	DNJA2	DnaJ homolog subfamily A member 2	46344	78	1	4.9
404	PLAK*	Junction plakoglobin	82434	78	1	3.8
405	CNN3	Calponin-3	36562	77	2	6.7
406	SKP1	S-phase kinase-associated protein 1	18817	77	1	22.1
407	PRC1	Protein regulator of cytokinesis 1	72246	77	1	8.4
408	PUR2	Trifunctional purine biosynthetic protein adenosine-3	108953	77	0	3.3
409	PRC2C	Protein PRRC2C	317346	77	1	0.8
410	SERC	Phosphoserine aminotransferase	40796	77	1	8.1
411	RS23	40S ribosomal protein S23	15969	76	1	15.4
412	PPIB	Peptidyl-prolyl cis-trans isomerase B	23785	76	1	11.6
413	HDGF	Hepatoma-derived growth factor	26886	76	2	7.5
414	EIF3G	Eukaryotic translation initiation factor 3 subunit G	35874	76	1	11.9
415	TBCA	Tubulin-specific chaperone A	12904	76	1	17.6
416	RM49	39S ribosomal protein L49, mitochondrial	19243	75	2	15.1
417	LEG1	Galectin-1	15048	75	1	24.4
418	HPRT	Hypoxanthine-guanine phosphoribosyltransferase	24792	75	1	18.3
419	RS6	40S ribosomal protein S6	28834	74	1	10.8
420	DNJC8	DnaJ homolog subfamily C member 8	29823	74	1	16.6
421	CHM4B	Charged multivesicular body protein 4b	24935	74	2	9.4
422	GNAI1	Guanine nucleotide-binding protein G(i) subunit alpha-1	40905	73	2	5.4
423	AN32E	Acidic leucine-rich nuclear phosphoprotein 32 family member E	30902	73	2	9.3
424	RAB1B	Ras-related protein Rab-1B	22328	73	1	13.9
425	HNRH3	Heterogeneous nuclear ribonucleoprotein H3	36960	72	2	7.5
426	AAAT	Neutral amino acid transporter B(0)	57018	72	2	4.1
427	NH2L1	NHP2-like protein 1	14393	71	2	18.8
428	CE350	Centrosome-associated protein 350	352312	71	0	0.6
429	METK2	S-adenosylmethionine synthase isoform type-2	43975	71	2	4.1
430	SRSF9	Serine/arginine-rich splicing factor 9	25640	69	0	7.7
431	PSA7	Proteasome subunit alpha type-7	28041	69	2	11.7
432	RAB1A	Ras-related protein Rab-1A	22891	69	1	11.2
433	APLP2	Amyloid-like protein 2	87927	69	1	3.9
434	SF3B1	Splicing factor 3B subunit 1	146479	68	2	2.3
435	TLN1	Talin-1	271766	68	2	0.7
436	FABP5	Fatty acid-binding protein, epidermal	15497	68	2	13.3
437	NP1L4	Nucleosome assembly protein 1-like 4	42968	68	1	4
438	RUVB2	RuvB-like 2	51296	68	0	6
439	RB6I2	ELKS/Rab6-interacting/CAST family member 1	128236	67	0	2
440	KCRU	Creatine kinase U-type, mitochondrial	47406	67	1	6.5
441	SP16H	FACT complex subunit SPT16	120409	67	1	1.7
442	ILF2	Interleukin enhancer-binding factor 2	43263	67	2	5.6
443	VATE1	V-type proton ATPase subunit E 1	26186	66	1	9.7
444	CSTFT	Cleavage stimulation factor subunit 2 tau variant	64624	66	1	4.1
445	PSB6	Proteasome subunit beta type-6	25570	66	1	8.8
446	FXR1	Fragile X mental retardation syndrome-related protein 1	70020	65	0	6.6
447	6PGD	6-phosphogluconate dehydrogenase, decarboxylating	53619	65	2	5.6
448	SYNC	Asparagine--tRNA ligase, cytoplasmic	63758	65	1	4
449	RL27A	60S ribosomal protein L27a	16665	65	1	14.2
450	PSMD8	26S proteasome non-ATPase regulatory subunit 8	39872	65	1	4.3
451	RFC2	Replication factor C subunit 2	39588	65	1	5.9
452	CLIC1	Chloride intracellular channel protein 1	27248	64	1	8.7
453	PSA4	Proteasome subunit alpha type-4	29750	64	1	7.3
454	NP1L1	Nucleosome assembly protein 1-like 1	45631	63	1	7.4
455	TMED9	Transmembrane emp24 domain-containing protein 9	27374	63	1	8.5
456	PUF60	Poly(U)-binding-splicing factor PUF60	60009	63	1	3.2
457	CY1	Cytochrome c1, heme protein, mitochondrial	35741	63	1	9.5
458	U2AF1	Splicing factor U2AF 35 kDa subunit	28368	63	1	8.8
459	TOM20*	Mitochondrial import receptor subunit TOM20 homolog	16459	62	1	22.8
460	KCY	UMP-CMP kinase	22436	62	1	8.7
461	CH10	10 kDa heat shock protein, mitochondrial	10925	62	2	23.5
462	RL23	60S ribosomal protein L23	14970	62	1	14.3
463	BAG2	BAG family molecular chaperone regulator 2	23928	62	1	9.5
464	RSMB	Small nuclear ribonucleoprotein-associated proteins B and B~	24765	61	2	6.2
465	RS28	40S ribosomal protein S28	7893	61	1	17.4
466	RL6	60S ribosomal protein L6	32765	61	1	6.6
467	RLP24	Probable ribosome biogenesis protein RLP24	19893	61	1	12.3
468	DYH8	Dynein heavy chain 8, axonemal	517984	61	1	0.3
469	DEK	Protein DEK	42933	61	1	5.9
470	RL14	60S ribosomal protein L14	23531	60	1	10.7
471	ITA3	Integrin alpha-3	117735	60	0	2
472	STRAP	Serine-threonine kinase receptor-associated protein	38756	60	1	6.9
473	HP1B3	Heterochromatin protein 1-binding protein 3	61454	59	0	3.8
474	CDKA1	Cyclin-dependent kinase 2-associated protein 1	12414	59	1	11.3
475	U520	U5 small nuclear ribonucleoprotein 200 kDa helicase	246006	59	1	0.7
476	PRS10	26S protease regulatory subunit 10B	44430	59	1	4.1
477	TR112	tRNA methyltransferase 112 homolog	14304	59	1	16.8
478	IF6	Eukaryotic translation initiation factor 6	27095	59	1	15.5
479	PA1B2	Platelet-activating factor acetylhydrolase IB subunit beta	25724	59	1	6.6
480	DEST	Destrin	18950	59	1	12.1
481	PSME3	Proteasome activator complex subunit 3	29602	58	1	10.2
482	CPNS1	Calpain small subunit 1	28469	58	1	6.3
483	BT3L4	Transcription factor BTF3 homolog 4	17260	58	1	8.2
484	MOFA1	MORF4 family-associated protein 1	14697	58	1	18.9
485	TEKT1	Tektin-1	48595	58	1	2.6
486	RNPS1	RNA-binding protein with serine-rich domain 1	34188	58	1	4.9
487	IF4H	Eukaryotic translation initiation factor 4H	27425	58	1	14.5
488	INADL	InaD-like protein	197046	57	1	0.8
489	G6PI	Glucose-6-phosphate isomerase	63335	57	0	4.7
490	FEN1	Flap endonuclease 1	42908	57	1	12.1
491	RINI	Ribonuclease inhibitor	51766	56	1	4.6
492	SF3A3	Splicing factor 3A subunit 3	59154	56	1	4.2
493	DCTN2	Dynactin subunit 2	44318	56	1	6
494	AATC	Aspartate aminotransferase, cytoplasmic	46447	56	0	4.6
495	RU17	U1 small nuclear ribonucleoprotein 70 kDa	51583	56	1	4.6
496	MTAP	S-methyl-5~-thioadenosine phosphorylase	31729	56	0	9.5
497	MPCP	Phosphate carrier protein, mitochondrial	40525	55	0	5.2
498	RL18A	60S ribosomal protein L18a	21034	55	0	15.3
499	PSPC1	Paraspeckle component 1	58820	55	1	5.9
500	EGR1	Early growth response protein 1	57927	55	1	2.2
501	LC7L2	Putative RNA-binding protein Luc7-like 2	46942	54	1	4.6
502	ABHDA	Mycophenolic acid acyl-glucuronide esterase, mitochondrial	34253	54	1	8.8
503	HGS	Hepatocyte growth factor-regulated tyrosine kinase substrate	86708	54	1	2.2
504	EIF3E*	Eukaryotic translation initiation factor 3 subunit E	52587	54	1	7.6
505	POMP	Proteasome maturation protein	15836	54	0	12.8
506	SPF30	Survival of motor neuron-related-splicing factor 30	26866	53	1	4.2
507	CO4A*	Complement C4-A	194261	53	1	0.8
508	SYDC	Aspartate--tRNA ligase, cytoplasmic	57499	53	0	3.2
509	GBG12	Guanine nucleotide-binding protein G(I)/G(S)/G(O) subunit gamma-12	8115	53	1	15.3
510	ISK5	Serine protease inhibitor Kazal-type 5	124343	52	0	1.2
511	CTBP1	C-terminal-binding protein 1	47962	52	0	3.4
512	TDRD6	Tudor domain-containing protein 6	239845	52	0	0.6
513	MUC16	Mucin-16	2359682	52	1	0.1
514	PCLO	Protein piccolo	554704	52	2	0.3
515	ZFAN5	AN1-type zinc finger protein 5	23744	52	0	8.5
516	RL22	60S ribosomal protein L22	14835	52	0	30.5
517	PUR6	Multifunctional protein ADE2	47790	52	1	2.4
518	PHB	Prohibitin	29843	51	1	12.5
519	SNW1	SNW domain-containing protein 1	61514	51	0	6.2
520	GDIR1*	Rho GDP-dissociation inhibitor 1	23250	51	1	7.4
521	MLF2	Myeloid leukemia factor 2	28186	51	0	8.5
522	EIF3H	Eukaryotic translation initiation factor 3 subunit H	40076	51	1	5.4
523	RS15A	40S ribosomal protein S15a	14944	50	0	11.5
524	ADT1	ADP/ATP translocase 1	33271	50	0	5
525	SMCE1	SWI/SNF-related matrix-associated actin-dependent regulator of chromatin subfamily E member 1	46678	50	1	3.2
526	PSB5	Proteasome subunit beta type-5	28633	50	0	5.7
527	HYOU1	Hypoxia up-regulated protein 1	111494	50	0	2
528	RL23A	60S ribosomal protein L23a	17684	50	0	15.4
529	PSMD9	26S proteasome non-ATPase regulatory subunit 9	24838	50	1	4
530	SYNE1	Nesprin-1	1017127	49	1	0.2
531	TRNT1	CCA tRNA nucleotidyltransferase 1, mitochondrial	50324	49	0	2.8
532	SREK1	Splicing regulatory glutamine/lysine-rich protein 1	59402	49	0	2.2
533	SND1	Staphylococcal nuclease domain-containing protein 1	102618	49	0	1.9
534	AT2B3	Plasma membrane calcium-transporting ATPase 3	135253	49	0	1.1
535	PSME2*	Proteasome activator complex subunit 2	27555	49	1	5.4
536	EIF3K	Eukaryotic translation initiation factor 3 subunit K	25329	49	0	11.5
537	CHM1A	Charged multivesicular body protein 1a	21746	49	0	8.7
538	NUCB1	Nucleobindin-1	53846	48	0	4.3
539	EIF3M	Eukaryotic translation initiation factor 3 subunit M	42932	48	1	7.2
540	ERP29	Endoplasmic reticulum resident protein 29	29032	48	0	9.6
541	PROF2	Profilin-2	15378	48	1	10
542	TOM70	Mitochondrial import receptor subunit TOM70	68096	48	0	4.9
543	SRSF3	Serine/arginine-rich splicing factor 3	19546	48	0	15.9
544	KAD2	Adenylate kinase 2, mitochondrial	26689	47	1	10
545	BLVRB	Flavin reductase (NADPH)	22219	47	0	11.7
546	RS27L	40S ribosomal protein S27-like	9813	47	1	9.5
547	DTD2	Probable D-tyrosyl-tRNA(Tyr) deacylase 2	18877	47	0	10.7
548	S10A4	Protein S100-A4	11949	47	0	16.8
549	IFM1	Interferon-induced transmembrane protein 1	14126	46	1	12.8
550	RED	Protein Red	65676	46	0	3.1
551	DDB1	DNA damage-binding protein 1	128142	46	1	3
552	RL24	60S ribosomal protein L24	17882	46	1	8.3
553	CKAP2	Cytoskeleton-associated protein 2	77509	46	1	1.9
554	RS7	40S ribosomal protein S7	22113	46	0	15.5
555	PRIO	Major prion protein	27871	46	0	7.9
556	NDUA5	NADH dehydrogenase [ubiquinone] 1 alpha subcomplex subunit 5	13507	45	0	31
557	UBXN7	UBX domain-containing protein 7	55227	45	0	3.5
558	MT1E	Metallothionein-1E	7150	45	1	19.7
559	SNUT1	U4/U6.U5 tri-snRNP-associated protein 1	90371	45	1	2.2
560	DUT	Deoxyuridine 5~-triphosphate nucleotidohydrolase, mitochondrial	26832	45	1	6.7
561	UBL5	Ubiquitin-like protein 5	8655	45	1	12.3
562	MACF1	Microtubule-actin cross-linking factor 1, isoforms 1/2/3/5	843033	44	0	0.2
563	UFD1	Ubiquitin fusion degradation protein 1 homolog	34763	44	0	5.5
564	RS10	40S ribosomal protein S10	18886	44	1	5.5
565	SGTA	Small glutamine-rich tetratricopeptide repeat-containing protein alpha	34270	44	1	4.2
566	PACN2	Protein kinase C and casein kinase substrate in neurons protein 2	56046	44	1	1.9
567	CADH3	Cadherin-3	91875	44	1	1.7
568	TITIN	Titin	3842904	44	0	0
569	IF5	Eukaryotic translation initiation factor 5	49648	43	0	4.4
570	BCLF1	Bcl-2-associated transcription factor 1	106173	43	0	2.5
571	DTX3L	E3 ubiquitin-protein ligase DTX3L	84585	43	0	1.8
572	PARP1	Poly [ADP-ribose] polymerase 1	113811	43	1	1.5
573	SYSM	Serine--tRNA ligase, mitochondrial	58702	43	1	1.4
574	SH3G1	Endophilin-A2	41692	42	0	5.4
575	AIMP1	Aminoacyl tRNA synthase complex-interacting multifunctional protein 1	34616	42	1	3.8
576	DJB11	DnaJ homolog subfamily B member 11	40774	42	1	3.1
577	PLST	Plastin-3	71279	42	1	2.2
578	GSHR	Glutathione reductase, mitochondrial	56791	42	0	4.6
579	FSCN1*	Fascin	55123	42	0	4.5
580	PCAT1	Lysophosphatidylcholine acyltransferase 1	59741	42	1	2.4
581	PIR	Pirin	32207	42	1	4.1
582	PP2BA	Serine/threonine-protein phosphatase 2B catalytic subunit alpha isoform	59335	42	0	4.2
583	UBE2H	Ubiquitin-conjugating enzyme E2 H	20699	41	0	16.4
584	RGS10	Regulator of G-protein signaling 10	20337	41	1	6.9
585	RUXE*	Small nuclear ribonucleoprotein E	10854	41	1	27.2
586	ATD3A	ATPase family AAA domain-containing protein 3A	71610	40	1	2.2
587	EIF3L	Eukaryotic translation initiation factor 3 subunit L	66912	40	1	1.8
588	LC7L3	Luc7-like protein 3	51834	40	1	3.2
589	PTH2	Peptidyl-tRNA hydrolase 2, mitochondrial	19466	40	1	8.4
590	RBM8A	RNA-binding protein 8A	19934	40	1	6.3
591	PDCD5	Programmed cell death protein 5	14276	39	1	10.4
592	G3BP2	Ras GTPase-activating protein-binding protein 2	54145	39	1	3.5
593	RBM42	RNA-binding protein 42	50496	39	1	3.5
594	RL10A	60S ribosomal protein L10a	24987	39	1	3.7
595	USMG5	Up-regulated during skeletal muscle growth protein 5	6510	38	1	25.9
596	ATAD1	ATPase family AAA domain-containing protein 1	41060	38	1	4.4
597	PSDE	26S proteasome non-ATPase regulatory subunit 14	34726	38	1	4.2
598	LARP4	La-related protein 4	81230	37	1	1.8
599	P5CR1	Pyrroline-5-carboxylate reductase 1, mitochondrial	33568	37	1	4.1
600	CYBP	Calcyclin-binding protein	26308	37	1	3.9
601	SMRC1	SWI/SNF complex subunit SMARCC1	123303	36	1	0.7
602	RL7*	60S ribosomal protein L7	29264	36	1	4.4
603	TFAM	Transcription factor A, mitochondrial	29306	36	1	4.1
604	FKB1A	Peptidyl-prolyl cis-trans isomerase FKBP1A	12000	36	1	12
605	TPD54	Tumor protein D54	22281	36	1	5.3
606	MO4L2	Mortality factor 4-like protein 2	32345	36	1	3.8
607	FL2D	Pre-mRNA-splicing regulator WTAP	44388	36	1	3.8
608	MOB1A	MOB kinase activator 1A	25235	36	1	5.1
609	TR10B	Tumor necrosis factor receptor superfamily member 10B	48874	35	1	3.9
610	RL5	60S ribosomal protein L5	34569	35	1	2.4
611	CCD50	Coiled-coil domain-containing protein 50	35914	35	1	3.9
612	CDC42	Cell division control protein 42 homolog	21587	35	1	5.2
613	CD151	CD151 antigen	29132	35	1	3.6
614	CA174	UPF0688 protein C1orf174	26303	35	1	5.8
615	TX1B3	Tax1-binding protein 3	13726	34	1	13.7
616	CD2B2	CD2 antigen cytoplasmic tail-binding protein 2	37737	34	1	4.1
617	LIPB2	Liprin-beta-2	99053	34	1	0.6
618	BAIP2	Brain-specific angiogenesis inhibitor 1-associated protein 2	61115	34	1	2.4
619	TE2IP	Telomeric repeat-binding factor 2-interacting protein 1	44404	34	1	2
620	AK1A1	Alcohol dehydrogenase [NADP(+)]	36892	33	1	6.8
621	RAC1	Ras-related C3 botulinum toxin substrate 1	21835	33	1	5.2
622	IBP2	Insulin-like growth factor-binding protein 2	35875	33	1	3.7
623	NPM3	Nucleoplasmin-3	19617	33	1	4.5
624	TMED2	Transmembrane emp24 domain-containing protein 2	22860	33	1	4.5
625	RS29	40S ribosomal protein S29	6900	33	1	14.3
626	ERP44	Endoplasmic reticulum resident protein 44	47341	33	1	2.5
627	GLNA	Glutamine synthetase	42665	33	1	4.6
628	LYPA2	Acyl-protein thioesterase 2	25063	33	1	3.5
629	ASM	Sphingomyelin phosphodiesterase	70734	33	1	1
630	PA1B3	Platelet-activating factor acetylhydrolase IB subunit gamma	25832	33	1	3.9
631	UBE2K	Ubiquitin-conjugating enzyme E2 K	22507	33	1	6
632	GRSF1	G-rich sequence factor 1	53606	32	1	2.3
633	QCR1	Cytochrome b-c1 complex subunit 1, mitochondrial	53297	32	1	2.1
634	PRPS1	Ribose-phosphate pyrophosphokinase 1	35325	32	1	2.2
635	PSA5	Proteasome subunit alpha type-5	26565	32	1	2.9
636	CRIP1	Cysteine-rich protein 1	8926	32	1	9.1
637	SMN	Survival motor neuron protein	32285	32	1	4.1
638	DSG2	Desmoglein-2	123016	32	0	0.8
639	AHSA1	Activator of 90 kDa heat shock protein ATPase homolog 1	38421	31	1	3
640	SHPRH	E3 ubiquitin-protein ligase SHPRH	195580	31	0	0.4
641	STAU1	Double-stranded RNA-binding protein Staufen homolog 1	63428	31	1	1.7
642	MLP3A	Microtubule-associated proteins 1A/1B light chain 3A	14320	31	1	5.8
643	NDUAD	NADH dehydrogenase [ubiquinone] 1 alpha subcomplex subunit 13	16688	31	0	6.2
644	SPTN1	Spectrin alpha chain, non-erythrocytic 1	285163	31	1	0.4
645	SPCS2	Signal peptidase complex subunit 2	25272	31	1	9.7
646	CUED2	CUE domain-containing protein 2	32046	31	0	3.1
647	LSM4	U6 snRNA-associated Sm-like protein LSm4	15511	31	0	5
648	NOP56	Nucleolar protein 56	66408	31	1	1.5
649	TOP1	DNA topoisomerase 1	91125	31	1	1.3
650	PFD1	Prefoldin subunit 1	14202	31	1	9
651	TEN2	Teneurin-2	312040	31	1	0.2
652	RS21	40S ribosomal protein S21	9220	31	1	12
653	PP4R2	Serine/threonine-protein phosphatase 4 regulatory subunit 2	47268	30	0	2.9
654	CAD23	Cadherin-23	370064	30	1	0.4
655	BLK	Tyrosine-protein kinase Blk	58126	30	0	1.6
656	MALL	MAL-like protein	17339	30	1	3.3
#5 +AHA +Dox (TGFBR2-proficient) (1)
Hit_num	Accession	Description	Mass [Da]	Score	Peptides	Coverage [%]
1	K2C1*	Keratin, type II cytoskeletal 1	66170	1472	20	35.4
2	K1C9*	Keratin, type I cytoskeletal 9	62255	1401	23	52.5
3	ACTB*	Actin, cytoplasmic 1	42052	1242	21	72.5
4	HS90B*	Heat shock protein HSP 90-beta	83554	764	14	30.5
5	K2C8*	Keratin, type II cytoskeletal 8	53671	755	13	34
6	HS90A*	Heat shock protein HSP 90-alpha	85006	709	12	26.8
7	CH60*	60 kDa heat shock protein, mitochondrial	61187	670	8	37.3
8	K1C10*	Keratin, type I cytoskeletal 10	59020	646	11	21.6
9	HSP7C*	Heat shock cognate 71 kDa protein	71082	595	9	22.8
10	1433Z*	14-3-3 protein zeta/delta	27899	568	9	44.9
11	GRP78*	78 kDa glucose-regulated protein	72402	528	9	24.5
12	AKA12*	A-kinase anchor protein 12	191937	499	8	9
13	K22E*	Keratin, type II cytoskeletal 2 epidermal	65678	467	8	16.6
14	ENOA*	Alpha-enolase	47481	452	9	34.1
15	ACTBL*	Beta-actin-like protein 2	42318	428	8	21
16	EF1A1*	Elongation factor 1-alpha 1	50451	425	8	34.6
17	ALBU*	Serum albumin	71317	408	7	9.2
18	1433E*	14-3-3 protein epsilon	29326	376	6	37.3
19	IF5A1*	Eukaryotic translation initiation factor 5A-1	17049	366	6	53.9
20	EF2*	Elongation factor 2	96246	363	6	13.9
21	ALDOA	Fructose-bisphosphate aldolase A	39851	343	7	22.5
22	ANXA2*	Annexin A2	38808	343	6	24.2
23	KPYM*	Pyruvate kinase PKM	58470	341	9	22
24	TBA1B	Tubulin alpha-1B chain	50804	336	6	20.8
25	HNRPK*	Heterogeneous nuclear ribonucleoprotein K	51230	330	6	16
26	K2C5*	Keratin, type II cytoskeletal 5	62568	315	5	11.4
27	TBB5*	Tubulin beta chain	50095	288	5	17.3
28	1433T	14-3-3 protein theta	28032	279	5	29
29	TBB4B*	Tubulin beta-4B chain	50255	272	4	18
30	HNRPM	Heterogeneous nuclear ribonucleoprotein M	77749	267	4	8.4
31	NPM*	Nucleophosmin	32726	266	5	26.9
32	LDHB*	L-lactate dehydrogenase B chain	36900	266	5	21.6
33	STIP1*	Stress-induced-phosphoprotein 1	63227	260	3	13.6
34	HS71L*	Heat shock 70 kDa protein 1-like	70730	259	2	8.7
35	KRT81	Keratin, type II cuticular Hb1	56832	256	5	12.9
36	H2B1C*	Histone H2B type 1-C/E/F/G/I	13898	254	5	46.8
37	G3P*	Glyceraldehyde-3-phosphate dehydrogenase	36201	246	4	22.1
38	KRT85	Keratin, type II cuticular Hb5	57306	244	5	12.8
39	ANXA1*	Annexin A1	38918	237	4	17.3
40	PPIA*	Peptidyl-prolyl cis-trans isomerase A	18229	234	3	32.7
41	1433B	14-3-3 protein beta/alpha	28179	230	5	25.6
42	1433G	14-3-3 protein gamma	28456	226	4	23.5
43	H4*	Histone H4	11360	223	4	38.8
44	RS27A*	Ubiquitin-40S ribosomal protein S27a	18296	209	3	32.1
45	PAIRB*	Plasminogen activator inhibitor 1 RNA-binding protein	44995	208	3	17.6
46	EZRI	Ezrin	69484	204	4	8.7
47	GRP75*	Stress-70 protein, mitochondrial	73920	194	2	9.4
48	1433S	14-3-3 protein sigma	27871	194	4	19.8
49	K1C18	Keratin, type I cytoskeletal 18	48029	184	3	11.4
50	PRDX1*	Peroxiredoxin-1	22324	178	4	20.6
51	RRBP1	Ribosome-binding protein 1	152780	177	2	4.3
52	H31T	Histone H3.1t	15613	169	3	26.5
53	TPM3	Tropomyosin alpha-3 chain	32987	165	3	20.4
54	PROF1*	Profilin-1	15216	162	3	50
55	K1C14*	Keratin, type I cytoskeletal 14	51872	158	3	6.1
56	PCBP1	Poly(rC)-binding protein 1	37987	158	4	11
57	TBB4A	Tubulin beta-4A chain	50010	158	2	15.3
58	H12*	Histone H1.2	21352	157	3	19.2
59	DESP*	Desmoplakin	334021	157	1	1.7
60	PA2G4	Proliferation-associated protein 2G4	44101	154	3	11.9
61	TPM2	Tropomyosin beta chain	32945	153	2	19.7
62	LMNA	Prelamin-A/C	74380	150	3	4.5
63	H14	Histone H1.4	21852	149	3	18.7
64	LDHA*	L-lactate dehydrogenase A chain	36950	148	3	10.8
65	FLNA	Filamin-A	283301	146	3	1.9
66	TCPQ*	T-complex protein 1 subunit theta	60153	146	0	10.9
67	TCPE*	T-complex protein 1 subunit epsilon	60089	146	3	10.4
68	NUCL*	Nucleolin	76625	145	3	6.5
69	PDIA3*	Protein disulfide-isomerase A3	57146	145	3	9.5
70	A4	Amyloid beta A4 protein	87914	142	2	3.9
71	PGK1	Phosphoglycerate kinase 1	44985	140	2	7.2
72	PDIA1	Protein disulfide-isomerase	57480	136	2	11.8
73	DESM	Desmin	53560	133	2	3.2
74	GSLG1	Golgi apparatus protein 1	138341	133	2	2.9
75	ROA2*	Heterogeneous nuclear ribonucleoproteins A2/B1	37464	133	2	11
76	TPM4	Tropomyosin alpha-4 chain	28619	132	2	17.3
77	K1C16*	Keratin, type I cytoskeletal 16	51578	128	2	5.9
78	PCBP2	Poly(rC)-binding protein 2	38955	127	3	8.2
79	CD44*	CD44 antigen	82001	126	2	3.9
80	SF3B2	Splicing factor 3B subunit 2	100279	125	3	3.1
81	EIF3A	Eukaryotic translation initiation factor 3 subunit A	166867	119	1	2.2
82	LMNB1	Lamin-B1	66653	117	2	7
83	TAGL2*	Transgelin-2	22548	116	2	24.1
84	TPIS*	Triosephosphate isomerase	31057	114	2	11.2
85	SFPQ	Splicing factor, proline- and glutamine-rich	76216	114	1	7.5
86	COF1*	Cofilin-1	18719	111	2	33.7
87	HNRPD*	Heterogeneous nuclear ribonucleoprotein D0	38581	110	2	11.8
88	1B18	HLA class I histocompatibility antigen, B-18 alpha chain	40535	110	1	7.7
89	BAG3	BAG family molecular chaperone regulator 3	61728	110	2	3.7
90	TCPD*	T-complex protein 1 subunit delta	58401	105	0	6.5
91	TCPH*	T-complex protein 1 subunit eta	59842	103	1	12
92	FUS*	RNA-binding protein FUS	53622	102	2	11.6
93	NUDC	Nuclear migration protein nudC	38276	101	2	6
94	DDX5*	Probable ATP-dependent RNA helicase DDX5	69618	101	2	3.4
95	KCRB*	Creatine kinase B-type	42902	100	0	12.9
96	TERA*	Transitional endoplasmic reticulum ATPase	89950	100	2	3.7
97	TCPG*	T-complex protein 1 subunit gamma	61066	99	1	6.2
98	ATPB*	ATP synthase subunit beta, mitochondrial	56525	99	2	7.6
99	TPR	Nucleoprotein TPR	267530	96	1	1.1
100	RHOA*	Transforming protein RhoA	22096	91	1	13
101	1B13	HLA class I histocompatibility antigen, B-13 alpha chain	40791	91	1	7.7
102	ENPL	Endoplasmin	92696	91	2	4
103	NDKA	Nucleoside diphosphate kinase A	17309	89	2	15.1
104	RS5*	40S ribosomal protein S5	23033	88	1	16.2
105	K1C19	Keratin, type I cytoskeletal 19	44079	88	2	6.5
106	MYH9*	Myosin-9	227646	87	1	2.3
107	SF01	Splicing factor 1	68514	87	1	5.8
108	CTNA1	Catenin alpha-1	100693	86	1	5.3
109	PGAM1	Phosphoglycerate mutase 1	28900	86	1	20.5
110	EF1G	Elongation factor 1-gamma	50429	85	0	4.8
111	IMDH2	Inosine-5~-monophosphate dehydrogenase 2	56226	85	2	3.9
112	TTHY*	Transthyretin	15991	85	1	12.2
113	AHNK	Neuroblast differentiation-associated protein AHNAK	629213	84	0	0.6
114	PCNA	Proliferating cell nuclear antigen	29092	83	2	8
115	FUBP2	Far upstream element-binding protein 2	73355	82	0	4.2
116	FUBP1	Far upstream element-binding protein 1	67690	81	1	3.6
117	S10A6	Protein S100-A6	10230	77	1	16.7
118	KINH	Kinesin-1 heavy chain	110358	76	1	2
119	DDX3X	ATP-dependent RNA helicase DDX3X	73597	76	2	3.2
120	F10A1	Hsc70-interacting protein	41477	75	0	8.9
121	EIF3H	Eukaryotic translation initiation factor 3 subunit H	40076	75	1	5.4
122	NONO	Non-POU domain-containing octamer-binding protein	54311	73	2	6.6
123	TCPB*	T-complex protein 1 subunit beta	57794	72	0	4.5
124	RS4X*	40S ribosomal protein S4, X isoform	29807	72	1	6.5
125	KI67	Antigen KI-67	360698	70	1	0.7
126	K1H1	Keratin, type I cuticular Ha1	48633	70	1	3.1
127	SRSF2	Serine/arginine-rich splicing factor 2	25461	70	1	6.8
128	UBE2N	Ubiquitin-conjugating enzyme E2 N	17184	70	1	7.2
129	HNRPF*	Heterogeneous nuclear ribonucleoprotein F	45985	69	1	4.1
130	DYH8	Dynein heavy chain 8, axonemal	517984	68	1	0.3
131	CDC37	Hsp90 co-chaperone Cdc37	44953	66	1	4.8
132	SAP	Proactivator polypeptide	59899	66	1	2.9
133	ASPH	Aspartyl/asparaginyl beta-hydroxylase	86266	66	1	3.3
134	MDHC	Malate dehydrogenase, cytoplasmic	36631	65	1	4.5
135	KCRU	Creatine kinase U-type, mitochondrial	47406	64	1	6.5
136	RL19*	60S ribosomal protein L19	23565	64	1	4.6
137	NDKB	Nucleoside diphosphate kinase B	17401	63	1	12.5
138	TR150	Thyroid hormone receptor-associated protein 3	108658	63	1	2.6
139	LG3BP	Galectin-3-binding protein	66202	62	1	1.9
140	IF2A	Eukaryotic translation initiation factor 2 subunit 1	36374	62	1	6.3
141	ITB1	Integrin beta-1	91664	59	1	5.3
142	CALR	Calreticulin	48283	59	1	8.9
143	ATX2L	Ataxin-2-like protein	113589	59	1	1.8
144	PRS8	26S protease regulatory subunit 8	45768	59	1	4.7
145	EMD	Emerin	29033	59	2	8.7
146	H2A1A*	Histone H2A type 1-A	14225	57	1	6.9
147	SPIT2	Kunitz-type protease inhibitor 2	28951	57	1	4.8
148	DREB	Drebrin	71842	55	1	2.8
149	YBOX1	Nuclease-sensitive element-binding protein 1	35903	55	1	5.9
150	PDIA4	Protein disulfide-isomerase A4	73229	55	1	3.4
151	2AAA	Serine/threonine-protein phosphatase 2A 65 kDa regulatory subunit A alpha isoform	66065	54	1	2.9
152	SNX14	Sorting nexin-14	111081	54	0	1.1
153	AAAT	Neutral amino acid transporter B(0)	57018	54	1	2.2
154	TITIN	Titin	3842904	54	1	0
155	SUMO2	Small ubiquitin-related modifier 2	10921	53	1	12.6
156	SND1	Staphylococcal nuclease domain-containing protein 1	102618	52	0	1.9
157	FABP5	Fatty acid-binding protein, epidermal	15497	52	0	7.4
158	CALX	Calnexin	67982	52	1	1.5
159	EWS	RNA-binding protein EWS	68721	50	1	2.1
160	TCPA*	T-complex protein 1 subunit alpha	60819	49	1	11.3
161	SYYC	Tyrosine--tRNA ligase, cytoplasmic	59448	49	1	1.7
162	SYNE1	Nesprin-1	1017127	49	0	0.2
163	CCNB1	G2/mitotic-specific cyclin-B1	48591	48	1	1.8
164	GPC2	Glypican-2	63645	48	0	1.9
165	HS105	Heat shock protein 105 kDa	97716	47	0	2.1
166	HNRPL	Heterogeneous nuclear ribonucleoprotein L	64720	47	0	6.8
167	ROA1*	Heterogeneous nuclear ribonucleoprotein A1	38837	47	0	5.9
168	RANG	Ran-specific GTPase-activating protein	23467	46	0	9
169	FAS	Fatty acid synthase	275877	46	0	1.4
170	TCPZ*	T-complex protein 1 subunit zeta	58444	46	1	5.1
171	ADRM1	Proteasomal ubiquitin receptor ADRM1	42412	46	1	3.9
172	PSMD2	26S proteasome non-ATPase regulatory subunit 2	100877	46	1	1.3
173	DTX3L	E3 ubiquitin-protein ligase DTX3L	84585	45	0	1.8
174	VATE1	V-type proton ATPase subunit E 1	26186	45	1	3.5
175	TALDO	Transaldolase	37688	45	0	4.2
176	C1QBP*	Complement component 1 Q subcomponent-binding protein, mitochondrial	31742	44	1	10.6
177	SYNE2	Nesprin-2	801817	44	0	0.2
178	CFTR	Cystic fibrosis transmembrane conductance regulator	169061	44	0	0.9
179	MRCKG	Serine/threonine-protein kinase MRCK gamma	173778	44	0	0.8
180	PRC1	Protein regulator of cytokinesis 1	72246	44	1	1.8
181	H10	Histone H1.0	20850	44	0	9.8
182	IF4A1*	Eukaryotic initiation factor 4A-I	46353	44	1	2
183	RS10	40S ribosomal protein S10	18886	43	0	10.9
184	4F2	4F2 cell-surface antigen heavy chain	68180	43	0	3.2
185	HNRPQ	Heterogeneous nuclear ribonucleoprotein Q	69788	43	1	1.6
186	RL10L	60S ribosomal protein L10-like	24959	42	1	4.2
187	U2AF1	Splicing factor U2AF 35 kDa subunit	28368	42	1	5.4
188	DNJA1	DnaJ homolog subfamily A member 1	45581	42	1	2.5
189	RU2B	U2 small nuclear ribonucleoprotein B~~	25470	42	1	4.9
190	PPM1G	Protein phosphatase 1G	59919	42	1	2
191	CAD23	Cadherin-23	370064	41	0	0.6
192	HSP74	Heat shock 70 kDa protein 4	95127	41	1	1
193	NAR4*	Ecto-ADP-ribosyltransferase 4	36197	40	1	2.2
194	PCAT1	Lysophosphatidylcholine acyltransferase 1	59741	39	1	2.4
195	SP16H	FACT complex subunit SPT16	120409	39	1	1.1
196	CAPR1	Caprin-1	78489	38	1	1.6
197	CLH1*	Clathrin heavy chain 1	193260	38	1	1.6
198	RL29*	60S ribosomal protein L29	17798	38	1	9.4
199	CCD50	Coiled-coil domain-containing protein 50	35914	38	1	3.9
200	METK2	S-adenosylmethionine synthase isoform type-2	43975	37	1	2.3
201	ARF5	ADP-ribosylation factor 5	20631	37	1	5.6
202	RRP1	Ribosomal RNA processing protein 1 homolog A	53035	37	1	2
203	RGS10	Regulator of G-protein signaling 10	20337	36	1	6.9
204	EIF3M	Eukaryotic translation initiation factor 3 subunit M	42932	36	1	7.2
205	MT1E	Metallothionein-1E	7150	36	1	19.7
206	MDHM*	Malate dehydrogenase, mitochondrial	35937	36	1	3
207	SNRPA	U1 small nuclear ribonucleoprotein A	31259	35	1	3.5
208	IF4G1	Eukaryotic translation initiation factor 4 gamma 1	176124	35	1	0.6
209	LSM4	U6 snRNA-associated Sm-like protein LSm4	15511	34	1	5
210	HGB1A	Putative high mobility group protein B1-like 1	24394	34	1	3.8
211	FAM3C	Protein FAM3C	24950	34	1	3.5
212	TXND5	Thioredoxin domain-containing protein 5	48283	34	1	2.3
213	MGMT	Methylated-DNA--protein-cysteine methyltransferase	21917	33	1	6.3
214	PUR6	Multifunctional protein ADE2	47790	33	1	2.4
215	LENG8	Leukocyte receptor cluster member 8	86930	33	1	0.8
216	LETM1	LETM1 and EF-hand domain-containing protein 1, mitochondrial	83986	33	1	1.6
217	RS3	40S ribosomal protein S3	26842	33	1	3.7
218	SMCE1	SWI/SNF-related matrix-associated actin-dependent regulator of chromatin subfamily E member 1	46678	33	1	2.4
219	LASP1	LIM and SH3 domain protein 1	30097	32	1	3.4
220	UBXN1	UBX domain-containing protein 1	33419	32	1	3
221	IF4H	Eukaryotic translation initiation factor 4H	27425	32	1	2.8
222	REEP6	Receptor expression-enhancing protein 6	20891	32	1	7.1
223	HP1B3	Heterochromatin protein 1-binding protein 3	61454	32	1	2
224	IPYR	Inorganic pyrophosphatase	33095	32	1	5.5
225	DSG1*	Desmoglein-1	114702	32	0	1
226	RUVB1	RuvB-like 1	50538	32	1	2.9
227	EIF3G	Eukaryotic translation initiation factor 3 subunit G	35874	32	0	2.8
228	PRS4	26S protease regulatory subunit 4	49325	32	1	2
229	TKT*	Transketolase	68519	31	0	1.4
230	IF4B	Eukaryotic translation initiation factor 4B	69167	31	1	2.6
231	TR112	tRNA methyltransferase 112 homolog	14304	31	0	5.6
232	NASP*	Nuclear autoantigenic sperm protein	85471	31	0	1
233	EMID1	EMI domain-containing protein 1	45834	31	0	1.6
234	EPCAM	Epithelial cell adhesion molecule	35594	31	0	5.1
235	KIF2A	Kinesin-like protein KIF2A	80589	30	0	1
#5 +AHA +Dox (TGFBR2-proficient) (2)
Hit_num	Accession	Description	Mass [Da]	Score	Peptides	Coverage [%]
1	K2C1*	Keratin, type II cytoskeletal 1	66170	1726	22	40.2
2	K1C10*	Keratin, type I cytoskeletal 10	59020	1676	28	49.3
3	K22E*	Keratin, type II cytoskeletal 2 epidermal	65678	1615	26	50.5
4	ACTB*	Actin, cytoplasmic 1	42052	1430	22	73.1
5	K1C9*	Keratin, type I cytoskeletal 9	62255	1402	22	46.7
6	HSP7C*	Heat shock cognate 71 kDa protein	71082	1363	21	47.5
7	K2C8*	Keratin, type II cytoskeletal 8	53671	1327	19	52.2
8	HS90B*	Heat shock protein HSP 90-beta	83554	1304	25	40.5
9	AKA12*	A-kinase anchor protein 12	191937	1282	18	27.8
10	CH60*	60 kDa heat shock protein, mitochondrial	61187	1251	23	53.1
11	HS90A*	Heat shock protein HSP 90-alpha	85006	1238	22	38.3
12	GRP78*	78 kDa glucose-regulated protein	72402	1162	19	43.3
13	KPYM*	Pyruvate kinase PKM	58470	1060	20	57.4
14	ENOA*	Alpha-enolase	47481	1038	17	49.3
15	EF2*	Elongation factor 2	96246	1024	17	35.1
16	AHNK	Neuroblast differentiation-associated protein AHNAK	629213	860	12	6.1
17	TBA1B	Tubulin alpha-1B chain	50804	843	12	49.2
18	ACTC	Actin, alpha cardiac muscle 1	42334	836	13	32.4
19	NUCL*	Nucleolin	76625	834	16	30.7
20	ANXA2*	Annexin A2	38808	822	12	52.8
21	GRP75*	Stress-70 protein, mitochondrial	73920	820	11	29.6
22	TBA1A*	Tubulin alpha-1A chain	50788	805	11	49.2
23	TBB5*	Tubulin beta chain	50095	766	13	40.5
24	1433Z*	14-3-3 protein zeta/delta	27899	743	10	60.8
25	STIP1*	Stress-induced-phosphoprotein 1	63227	740	9	37.2
26	EF1A1*	Elongation factor 1-alpha 1	50451	698	14	47.2
27	K2C5*	Keratin, type II cytoskeletal 5	62568	677	9	25.9
28	TCPG*	T-complex protein 1 subunit gamma	61066	658	8	36.1
29	TBB4B*	Tubulin beta-4B chain	50255	651	12	37.8
30	EZRI	Ezrin	69484	638	9	26.5
31	TPIS*	Triosephosphate isomerase	31057	620	11	60.1
32	ALDOA	Fructose-bisphosphate aldolase A	39851	609	12	48.9
33	PPIA*	Peptidyl-prolyl cis-trans isomerase A	18229	605	12	74.5
34	HNRPM	Heterogeneous nuclear ribonucleoprotein M	77749	601	12	21
35	HNRPK*	Heterogeneous nuclear ribonucleoprotein K	51230	583	10	34.1
36	TCPQ*	T-complex protein 1 subunit theta	60153	583	9	30.1
37	LDHB*	L-lactate dehydrogenase B chain	36900	580	10	33.2
38	ANXA1*	Annexin A1	38918	569	8	44.2
39	MYH9*	Myosin-9	227646	568	9	14.4
40	HSP71	Heat shock 70 kDa protein 1A/1B	70294	563	8	20.6
41	PDIA1	Protein disulfide-isomerase	57480	562	7	37.6
42	1433E*	14-3-3 protein epsilon	29326	538	9	45.9
43	GSLG1	Golgi apparatus protein 1	138341	534	8	13.3
44	KCRB*	Creatine kinase B-type	42902	531	9	37
45	K1C14*	Keratin, type I cytoskeletal 14	51872	515	9	25
46	G3P*	Glyceraldehyde-3-phosphate dehydrogenase	36201	514	8	37.6
47	FAS	Fatty acid synthase	275877	495	9	7.9
48	ENPL	Endoplasmin	92696	480	7	19.1
49	ROA2*	Heterogeneous nuclear ribonucleoproteins A2/B1	37464	474	5	36
50	PCNA	Proliferating cell nuclear antigen	29092	456	6	46.4
51	NPM*	Nucleophosmin	32726	456	9	33.7
52	RRBP1	Ribosome-binding protein 1	152780	454	7	12.2
53	TCPH*	T-complex protein 1 subunit eta	59842	450	7	26.3
54	FUBP1	Far upstream element-binding protein 1	67690	446	7	20.7
55	IF5A1*	Eukaryotic translation initiation factor 5A-1	17049	444	8	59.7
56	FLNA	Filamin-A	283301	433	7	6.2
57	LDHA*	L-lactate dehydrogenase A chain	36950	430	8	27.4
58	LMNA	Prelamin-A/C	74380	424	5	16.6
59	PGK1	Phosphoglycerate kinase 1	44985	418	8	29.5
60	PDIA3*	Protein disulfide-isomerase A3	57146	409	7	28.9
61	ALBU*	Serum albumin	71317	409	7	9.2
62	CLH1*	Clathrin heavy chain 1	193260	407	9	9.3
63	TERA*	Transitional endoplasmic reticulum ATPase	89950	400	7	18
64	KI67	Antigen KI-67	360698	399	5	4.8
65	K1C18	Keratin, type I cytoskeletal 18	48029	397	7	20.5
66	ATPB*	ATP synthase subunit beta, mitochondrial	56525	397	10	31.4
67	CD44*	CD44 antigen	82001	388	7	11.1
68	TPM3	Tropomyosin alpha-3 chain	32987	381	7	29.1
69	DDX5*	Probable ATP-dependent RNA helicase DDX5	69618	380	7	17.1
70	1433T	14-3-3 protein theta	28032	379	5	39.2
71	1C12	HLA class I histocompatibility antigen, Cw-12 alpha chain	41316	370	7	32.2
72	ITB1	Integrin beta-1	91664	366	7	15.3
73	PROF1*	Profilin-1	15216	363	7	69.3
74	TPM4	Tropomyosin alpha-4 chain	28619	361	7	36.3
75	H12*	Histone H1.2	21352	357	6	16
76	H4*	Histone H4	11360	353	6	51.5
77	PRDX1*	Peroxiredoxin-1	22324	353	6	44.7
78	1433B	14-3-3 protein beta/alpha	28179	350	6	34.1
79	SFPQ	Splicing factor, proline- and glutamine-rich	76216	349	6	20.9
80	TCPE*	T-complex protein 1 subunit epsilon	60089	348	7	24.4
81	MDHM*	Malate dehydrogenase, mitochondrial	35937	338	6	32.8
82	1433G	14-3-3 protein gamma	28456	334	5	32.8
83	CTNA1	Catenin alpha-1	100693	331	6	13.5
84	F10A1	Hsc70-interacting protein	41477	330	6	21.1
85	FUS*	RNA-binding protein FUS	53622	328	6	17.5
86	K2C7	Keratin, type II cytoskeletal 7	51411	318	5	10.7
87	ACTN4	Alpha-actinin-4	105245	318	6	10.9
88	SF3B2	Splicing factor 3B subunit 2	100279	310	4	9.7
89	BAG3	BAG family molecular chaperone regulator 3	61728	309	4	15
90	1B55	HLA class I histocompatibility antigen, B-55 alpha chain	40756	306	6	25.7
91	CALR	Calreticulin	48283	303	6	31.9
92	1C17	HLA class I histocompatibility antigen, Cw-17 alpha chain	41612	302	6	25.5
93	RS27A*	Ubiquitin-40S ribosomal protein S27a	18296	301	6	37.8
94	TCPZ*	T-complex protein 1 subunit zeta	58444	295	4	27.5
95	IF4A1*	Eukaryotic initiation factor 4A-I	46353	291	2	19.2
96	PA2G4	Proliferation-associated protein 2G4	44101	287	5	21.3
97	H2B1C*	Histone H2B type 1-C/E/F/G/I	13898	285	5	41.3
98	PAIRB*	Plasminogen activator inhibitor 1 RNA-binding protein	44995	283	4	18.9
99	1433F	14-3-3 protein eta	28372	283	5	26
100	1A69	HLA class I histocompatibility antigen, A-69 alpha chain	41236	281	6	26
101	TCPB*	T-complex protein 1 subunit beta	57794	281	4	19.8
102	PGAM1	Phosphoglycerate mutase 1	28900	279	4	31.9
103	ROA1*	Heterogeneous nuclear ribonucleoprotein A1	38837	276	4	22.3
104	1A03	HLA class I histocompatibility antigen, A-3 alpha chain	41100	276	5	28.2
105	TAGL2*	Transgelin-2	22548	275	5	59.3
106	PCBP2	Poly(rC)-binding protein 2	38955	271	6	21.1
107	CDC37	Hsp90 co-chaperone Cdc37	44953	268	3	22.2
[truncated: 4,345 more rows]
